# Supplementary material for: Two new species of Nanorana Günther, 1896 (Anura, Dicroglossidae) from Yunnan, China
Source: Zookeys. 2026 Apr 3;1276:139–70. doi: 10.3897/zookeys.1276.179415 (PMC13069390; doi:10.3897/zookeys.1276.179415)
Supplement: XML Treatment for Nanorana wenshanensis [file zookeys.1276.179415-treatment1.xml]

<!DOCTYPE tp:taxon-treatment
  PUBLIC "-//TaxonX//DTD Taxonomic Treatment Publishing DTD v0 20100105//EN" "tax-treatment-NSO.dtd">
<tp:taxon-treatment xmlns:tp="http://www.plazi.org/taxpub"><tp:treatment-meta><kwd-group><label>Taxon classification</label><kwd>
                <named-content content-type="kingdom">Animalia</named-content>
              </kwd><kwd>
                <named-content content-type="order">Anura</named-content>
              </kwd><kwd>
                <named-content content-type="family">Dicroglossidae</named-content>
              </kwd></kwd-group><mixed-citation publication-type="journal"><person-group><name><surname>Liu</surname><given-names>Shuo</given-names></name><name><surname>Bu</surname><given-names>Chao</given-names></name><name><surname>Hou</surname><given-names>Mian</given-names></name><name><surname>Chen</surname><given-names>Jing</given-names></name><name><surname>Feng</surname><given-names>Yanfei</given-names></name><name><surname>Ma</surname><given-names>Lue</given-names></name><name><surname>Wang</surname><given-names>JiShan</given-names></name><name><surname>Rao</surname><given-names>Dingqi</given-names></name></person-group><article-title>Two new species of <italic><tp:taxon-name><tp:taxon-name-part taxon-name-part-type="genus" reg="Nanorana">Nanorana</tp:taxon-name-part></tp:taxon-name></italic> Günther, 1896 (<tp:taxon-name><tp:taxon-name-part taxon-name-part-type="order" reg="Anura">Anura</tp:taxon-name-part></tp:taxon-name>, <tp:taxon-name><tp:taxon-name-part taxon-name-part-type="family" reg="Dicroglossidae">Dicroglossidae</tp:taxon-name-part></tp:taxon-name>) from Yunnan, China</article-title><source>Zookeys</source><day>03</day><month>04</month><year>2026</year><volume>1276</volume><fpage>139</fpage><lpage>170</lpage><pub-id pub-id-type="doi">10.3897/zookeys.1276.179415</pub-id></mixed-citation></tp:treatment-meta><tp:nomenclature><tp:taxon-name><object-id xmlns:xlink="http://www.w3.org/1999/xlink" content-type="arpha" xlink:type="simple">F5EC739D-7BF3-5D4C-8E5D-85BCD32F08FE</object-id>
                    		<tp:taxon-name-part taxon-name-part-type="genus" reg="Nanorana">Nanorana</tp:taxon-name-part> <tp:taxon-name-part taxon-name-part-type="species" reg="wenshanensis">wenshanensis</tp:taxon-name-part>
                    	
                    		<object-id xmlns:xlink="http://www.w3.org/1999/xlink" content-type="zoobank" xlink:type="simple">https://zoobank.org/042A2961-1F8A-41ED-81C7-B04680DB9A1B</object-id>
                    	</tp:taxon-name><tp:taxon-status xmlns:xlink="http://www.w3.org/1999/xlink" xlink:type="simple">sp. nov.</tp:taxon-status><xref ref-type="fig" rid="F3">Figs 3</xref><xref ref-type="fig" rid="F4">, 4</xref><xref ref-type="fig" rid="F5">, 5</xref></tp:nomenclature><tp:treatment-sec sec-type="Type material"><title>Type material.</title><p><bold><italic>Holotype</italic></bold>. • KIZ2015051, adult male, collected on 16 April 2015 by Chao Bu from Bozhu Town, Wenshan City, Wenshan Prefecture, Yunnan Province, China (<named-content xmlns:xlink="http://www.w3.org/1999/xlink" content-type="dwc:verbatimCoordinates" xlink:type="simple">23°22'4"N, 103°52'0"E</named-content>, 2180 m asl). <bold><italic>Paratypes</italic></bold>. • KIZ2015052 and KIZ2015011, two adult males; •  KIZ2015053–KIZ2015057, five adult females, all the same collection information as the holotype.</p><fig id="F3" position="float" orientation="portrait"><object-id xmlns:xlink="http://www.w3.org/1999/xlink" content-type="doi" xlink:type="simple">10.3897/zookeys.1276.179415.figure3</object-id><object-id xmlns:xlink="http://www.w3.org/1999/xlink" content-type="arpha" xlink:type="simple">45D809C6-EEC1-52E0-9723-5EA82B3A58CE</object-id><label>Figure 3.</label><caption><p>The holotype (KIZ2015051) of <italic><tp:taxon-name><tp:taxon-name-part taxon-name-part-type="genus" reg="Nanorana">Nanorana</tp:taxon-name-part> <tp:taxon-name-part taxon-name-part-type="species" reg="wenshanensis">wenshanensis</tp:taxon-name-part></tp:taxon-name></italic> sp. nov. in life. <bold>A</bold>. Dorsal view; <bold>B</bold>. Ventral view; <bold>C</bold>. Left view; <bold>D</bold>. Right view.</p></caption><graphic xmlns:xlink="http://www.w3.org/1999/xlink" xlink:href="zookeys-1276-139_article-179415__-g003.jpg" id="oo_1582263.jpg" position="float" orientation="portrait" xlink:type="simple"><uri content-type="original_file" xlink:type="simple">https://binary.pensoft.net/fig/1582263</uri></graphic></fig><fig id="F4" position="float" orientation="portrait"><object-id xmlns:xlink="http://www.w3.org/1999/xlink" content-type="doi" xlink:type="simple">10.3897/zookeys.1276.179415.figure4</object-id><object-id xmlns:xlink="http://www.w3.org/1999/xlink" content-type="arpha" xlink:type="simple">D9370E8E-6F05-5182-9C38-ED3A48B95E98</object-id><label>Figure 4.</label><caption><p>The paratypes of <italic><tp:taxon-name><tp:taxon-name-part taxon-name-part-type="genus" reg="Nanorana">Nanorana</tp:taxon-name-part> <tp:taxon-name-part taxon-name-part-type="species" reg="wenshanensis">wenshanensis</tp:taxon-name-part></tp:taxon-name></italic> sp. nov. in life. <bold>A, B</bold>. The male KIZ2015011; <bold>C, D</bold>. The female KIZ2015055; <bold>E, F</bold>. The female KIZ2015056.</p></caption><graphic xmlns:xlink="http://www.w3.org/1999/xlink" xlink:href="zookeys-1276-139_article-179415__-g004.jpg" id="oo_1582264.jpg" position="float" orientation="portrait" xlink:type="simple"><uri content-type="original_file" xlink:type="simple">https://binary.pensoft.net/fig/1582264</uri></graphic></fig><fig id="F5" position="float" orientation="portrait"><object-id xmlns:xlink="http://www.w3.org/1999/xlink" content-type="doi" xlink:type="simple">10.3897/zookeys.1276.179415.figure5</object-id><object-id xmlns:xlink="http://www.w3.org/1999/xlink" content-type="arpha" xlink:type="simple">C7EA7635-0C1A-5B66-A996-AA08A2D92AE5</object-id><label>Figure 5.</label><caption><p>Close-up views of the hand and foot of the holotype (KIZ2015051) of <italic><tp:taxon-name><tp:taxon-name-part taxon-name-part-type="genus" reg="Nanorana">Nanorana</tp:taxon-name-part> <tp:taxon-name-part taxon-name-part-type="species" reg="wenshanensis">wenshanensis</tp:taxon-name-part></tp:taxon-name></italic> sp. nov. in preservative. <bold>A</bold>. Volar view of the right hand; <bold>B</bold>. Plantar view of the right foot.</p></caption><graphic xmlns:xlink="http://www.w3.org/1999/xlink" xlink:href="zookeys-1276-139_article-179415__-g005.jpg" id="oo_1582265.jpg" position="float" orientation="portrait" xlink:type="simple"><uri content-type="original_file" xlink:type="simple">https://binary.pensoft.net/fig/1582265</uri></graphic></fig></tp:treatment-sec><tp:treatment-sec sec-type="Diagnosis"><title>Diagnosis.</title><p>Large sized spiny frog, <abbrev xmlns:xlink="http://www.w3.org/1999/xlink" xlink:title="snout-vent length" xlink:type="simple">SVL</abbrev> 83–107 mm in adult males and 94–110 mm in adult females; dorsal skin rough with many rounded, oval, and elongated warty tubercles; tympanum indistinct; finger I slightly longer than finger II; toe III slightly longer than toe V; toes fully webbed but obviously incurved between toes; tarsal fold present; dorsal surface light brown to dark brown; dark transversal bands on limbs quite indistinct; forelimbs strongly hypertrophied, keratinized spines present on chest, inner metacarpal tubercle, and fingers I to III, and internal vocal sac present in adult males.</p></tp:treatment-sec><tp:treatment-sec sec-type="Description of holotype"><title>Description of holotype.</title><p>Adult male, habitus stout, <abbrev xmlns:xlink="http://www.w3.org/1999/xlink" xlink:title="snout-vent length" xlink:type="simple">SVL</abbrev> 102.3 mm; head broader than long (<abbrev xmlns:xlink="http://www.w3.org/1999/xlink" xlink:title="head width" xlink:type="simple">HW</abbrev>/<abbrev xmlns:xlink="http://www.w3.org/1999/xlink" xlink:title="head length" xlink:type="simple">HL</abbrev> 1.13); snout relatively short (<abbrev xmlns:xlink="http://www.w3.org/1999/xlink" xlink:title="snout length" xlink:type="simple">SL</abbrev>/<abbrev xmlns:xlink="http://www.w3.org/1999/xlink" xlink:title="head length" xlink:type="simple">HL</abbrev> 0.42), blunt and rounded in dorsal and lateral views; canthus rostralis indistinct; tympanum visible but indistinct; supratympanic fold distinct, from posterior corner of eye to before forelimb insertion; eye moderate (<abbrev xmlns:xlink="http://www.w3.org/1999/xlink" xlink:title="diameter of eye" xlink:type="simple">ED</abbrev>/<abbrev xmlns:xlink="http://www.w3.org/1999/xlink" xlink:title="head length" xlink:type="simple">HL</abbrev> 0.25), pupil almost oval; choanae oval; vomerine teeth distinct; tongue pear shaped, notched posteriorly; vocal sac openings oval.</p><p>Forelimbs short (<abbrev xmlns:xlink="http://www.w3.org/1999/xlink" xlink:title="length of lower arm and hand" xlink:type="simple">LAHL</abbrev>/<abbrev xmlns:xlink="http://www.w3.org/1999/xlink" xlink:title="snout-vent length" xlink:type="simple">SVL</abbrev> 0.49), strongly hypertrophied; relative finger length III &gt; IV &gt; I &gt; II, first finger slightly longer than second; finger tips rounded, not dilated; webbing between fingers absent; subarticular tubercles distinct, rounded, formula 1, 1, 2, 2, distal ones on fingers III and IV small, others large and prominent; supernumerary tubercles absent; inner metacarpal tubercle large, oval; outer metacarpal tubercle small, slightly elongated; dorsal surfaces of inner metacarpal tubercle and finger I, inner surface of finger II, and inner surface of base of finger III with keratinized nuptial spines.</p><p>Hindlimbs long (<abbrev xmlns:xlink="http://www.w3.org/1999/xlink" xlink:title="thigh length" xlink:type="simple">TiL</abbrev>/<abbrev xmlns:xlink="http://www.w3.org/1999/xlink" xlink:title="snout-vent length" xlink:type="simple">SVL</abbrev> 0.52, <abbrev xmlns:xlink="http://www.w3.org/1999/xlink" xlink:title="tibia length" xlink:type="simple">TL</abbrev>/<abbrev xmlns:xlink="http://www.w3.org/1999/xlink" xlink:title="snout-vent length" xlink:type="simple">SVL</abbrev> 0.48, <abbrev xmlns:xlink="http://www.w3.org/1999/xlink" xlink:title="length of foot and tarsus" xlink:type="simple">TFL</abbrev>/<abbrev xmlns:xlink="http://www.w3.org/1999/xlink" xlink:title="snout-vent length" xlink:type="simple">SVL</abbrev> 0.74), stout; relative toe length IV &gt; III &gt; V &gt; II &gt; I; tips of toes rounded, not dilated; webbing between toes developed, all reached toe tips, obviously incurved between toes; lateral fringe on outer sides of toes I and V present; subarticular tubercles distinct and prominent, formula 1, 1, 2, 3, 2, distal ones on fingers III and IV small and rounded, others large and oval; supernumerary tubercles absent; inner metatarsal tubercles elongated; outer metatarsal tubercle absent; tarsal fold present.</p><p>Dorsal skin of head and body rough with many rounded, oval, and elongated warty tubercles; dorsal skin of forelimbs relatively smooth with some small tubercles; dorsal skin of hindlimbs rough with many rounded and oval warty tubercles; ventral skin smooth; some small keratinized spines on ventral surface of head, chest with two oval clusters of large keratinized spines, far apart from each other.</p></tp:treatment-sec><tp:treatment-sec sec-type="Coloration of holotype in life"><title>Coloration of holotype in life.</title><p>Dorsal surface almost uniformly brown, an indistinct dark transversal stripe between eyes, dark transversal bands on limbs nearly invisible; ventral surface of head gray mixed with some light yellow; ventral surface of body and limbs orange yellow, some light gray spots on abdomen; upper iris dark brown, lower iris brownish gray.</p></tp:treatment-sec><tp:treatment-sec sec-type="Variation"><title>Variation.</title><p>The mensural characteristics of the paratypes are similar to those of the holotype except for the difference in body size (Table <xref ref-type="table" rid="T4">4</xref>). The skin texture of the paratypes is similar to that of the holotype with small variations, in that the warty tubercles on dorsum are elongated in some individuals while those are oval or rounded in some individuals. The coloration of the paratypes is also similar to that of the holotype, which all have brownish dorsal surface and orange yellow ventral surface, except for that the dorsal color is paler in some individuals and the ventral surface of head is yellowish white in some individuals. In addition, the forelimbs are not hypertrophied, there are no nuptial spines on chest, inner metacarpal tubercle, and fingers II–III, but only some small keratinized spines on finger I in females.</p><table-wrap id="T4" position="float" orientation="portrait"><label>Table 4.</label><caption><p>Measurements (in mm) of the type specimens of <italic><tp:taxon-name><tp:taxon-name-part taxon-name-part-type="genus" reg="Nanorana">Nanorana</tp:taxon-name-part> <tp:taxon-name-part taxon-name-part-type="species" reg="wenshanensis">wenshanensis</tp:taxon-name-part></tp:taxon-name></italic> sp. nov. For abbreviations, see the Materials and methods section.</p></caption><table><tbody><tr><th rowspan="1" colspan="1"/><th rowspan="1" colspan="1">KIZ2015051 Holotype ♂</th><th rowspan="1" colspan="1">KIZ2015052 Paratype ♂</th><th rowspan="1" colspan="1">KIZ2015011 Paratype ♂</th><th rowspan="1" colspan="1">KIZ2015053 Paratype ♀</th><th rowspan="1" colspan="1">KIZ2015054 Paratype ♀</th><th rowspan="1" colspan="1">KIZ2015055 Paratype ♀</th><th rowspan="1" colspan="1">KIZ2015056 Paratype ♀</th><th rowspan="1" colspan="1">KIZ2015057 Paratype ♀</th></tr><tr><td rowspan="1" colspan="1">
                      <abbrev xmlns:xlink="http://www.w3.org/1999/xlink" xlink:title="snout-vent length" xlink:type="simple">SVL</abbrev>
                    </td><td rowspan="1" colspan="1">102.3</td><td rowspan="1" colspan="1">107.1</td><td rowspan="1" colspan="1">83.1</td><td rowspan="1" colspan="1">110.0</td><td rowspan="1" colspan="1">102.3</td><td rowspan="1" colspan="1">97.1</td><td rowspan="1" colspan="1">95.4</td><td rowspan="1" colspan="1">94.0</td></tr><tr><td rowspan="1" colspan="1">
                      <abbrev xmlns:xlink="http://www.w3.org/1999/xlink" xlink:title="head length" xlink:type="simple">HL</abbrev>
                    </td><td rowspan="1" colspan="1">38.3</td><td rowspan="1" colspan="1">40.5</td><td rowspan="1" colspan="1">32.6</td><td rowspan="1" colspan="1">40.7</td><td rowspan="1" colspan="1">38.8</td><td rowspan="1" colspan="1">38.3</td><td rowspan="1" colspan="1">37.3</td><td rowspan="1" colspan="1">36.7</td></tr><tr><td rowspan="1" colspan="1">
                      <abbrev xmlns:xlink="http://www.w3.org/1999/xlink" xlink:title="head width" xlink:type="simple">HW</abbrev>
                    </td><td rowspan="1" colspan="1">43.1</td><td rowspan="1" colspan="1">46.6</td><td rowspan="1" colspan="1">36.1</td><td rowspan="1" colspan="1">47.3</td><td rowspan="1" colspan="1">43.1</td><td rowspan="1" colspan="1">42.9</td><td rowspan="1" colspan="1">40.2</td><td rowspan="1" colspan="1">38.8</td></tr><tr><td rowspan="1" colspan="1">
                      <abbrev xmlns:xlink="http://www.w3.org/1999/xlink" xlink:title="snout length" xlink:type="simple">SL</abbrev>
                    </td><td rowspan="1" colspan="1">16.1</td><td rowspan="1" colspan="1">17.6</td><td rowspan="1" colspan="1">14.2</td><td rowspan="1" colspan="1">16.0</td><td rowspan="1" colspan="1">15.8</td><td rowspan="1" colspan="1">15.6</td><td rowspan="1" colspan="1">15.3</td><td rowspan="1" colspan="1">14.7</td></tr><tr><td rowspan="1" colspan="1">
                      <abbrev xmlns:xlink="http://www.w3.org/1999/xlink" xlink:title="diameter of eye" xlink:type="simple">ED</abbrev>
                    </td><td rowspan="1" colspan="1">9.4</td><td rowspan="1" colspan="1">10.4</td><td rowspan="1" colspan="1">8.6</td><td rowspan="1" colspan="1">9.4</td><td rowspan="1" colspan="1">9.3</td><td rowspan="1" colspan="1">9.6</td><td rowspan="1" colspan="1">8.3</td><td rowspan="1" colspan="1">9.4</td></tr><tr><td rowspan="1" colspan="1">
                      <abbrev xmlns:xlink="http://www.w3.org/1999/xlink" xlink:title="width of upper eyelid" xlink:type="simple">UEW</abbrev>
                    </td><td rowspan="1" colspan="1">8.7</td><td rowspan="1" colspan="1">9.0</td><td rowspan="1" colspan="1">6.3</td><td rowspan="1" colspan="1">7.9</td><td rowspan="1" colspan="1">8.2</td><td rowspan="1" colspan="1">8.7</td><td rowspan="1" colspan="1">7.3</td><td rowspan="1" colspan="1">8.0</td></tr><tr><td rowspan="1" colspan="1">
                      <abbrev xmlns:xlink="http://www.w3.org/1999/xlink" xlink:title="interorbital space" xlink:type="simple">IOS</abbrev>
                    </td><td rowspan="1" colspan="1">5.3</td><td rowspan="1" colspan="1">6.8</td><td rowspan="1" colspan="1">5.4</td><td rowspan="1" colspan="1">5.5</td><td rowspan="1" colspan="1">6.1</td><td rowspan="1" colspan="1">5.2</td><td rowspan="1" colspan="1">5.6</td><td rowspan="1" colspan="1">5.1</td></tr><tr><td rowspan="1" colspan="1">
                      <abbrev xmlns:xlink="http://www.w3.org/1999/xlink" xlink:title="internasal space" xlink:type="simple">INS</abbrev>
                    </td><td rowspan="1" colspan="1">9.4</td><td rowspan="1" colspan="1">9.2</td><td rowspan="1" colspan="1">7.7</td><td rowspan="1" colspan="1">9.6</td><td rowspan="1" colspan="1">8.6</td><td rowspan="1" colspan="1">8.9</td><td rowspan="1" colspan="1">8.6</td><td rowspan="1" colspan="1">8.7</td></tr><tr><td rowspan="1" colspan="1">
                      <abbrev xmlns:xlink="http://www.w3.org/1999/xlink" xlink:title="distance between nostril and snout" xlink:type="simple">NSD</abbrev>
                    </td><td rowspan="1" colspan="1">10.0</td><td rowspan="1" colspan="1">10.1</td><td rowspan="1" colspan="1">8.7</td><td rowspan="1" colspan="1">9.8</td><td rowspan="1" colspan="1">9.3</td><td rowspan="1" colspan="1">9.2</td><td rowspan="1" colspan="1">9.0</td><td rowspan="1" colspan="1">9.1</td></tr><tr><td rowspan="1" colspan="1">
                      <abbrev xmlns:xlink="http://www.w3.org/1999/xlink" xlink:title="distance between nostril and eye" xlink:type="simple">NED</abbrev>
                    </td><td rowspan="1" colspan="1">6.1</td><td rowspan="1" colspan="1">6.7</td><td rowspan="1" colspan="1">5.6</td><td rowspan="1" colspan="1">6.8</td><td rowspan="1" colspan="1">6.6</td><td rowspan="1" colspan="1">6.3</td><td rowspan="1" colspan="1">6.0</td><td rowspan="1" colspan="1">5.7</td></tr><tr><td rowspan="1" colspan="1">
                      <abbrev xmlns:xlink="http://www.w3.org/1999/xlink" xlink:title="distance between anterior corners of eyes" xlink:type="simple">AED</abbrev>
                    </td><td rowspan="1" colspan="1">16.7</td><td rowspan="1" colspan="1">17.4</td><td rowspan="1" colspan="1">13.3</td><td rowspan="1" colspan="1">16.7</td><td rowspan="1" colspan="1">16.4</td><td rowspan="1" colspan="1">16.1</td><td rowspan="1" colspan="1">14.5</td><td rowspan="1" colspan="1">14.6</td></tr><tr><td rowspan="1" colspan="1">
                      <abbrev xmlns:xlink="http://www.w3.org/1999/xlink" xlink:title="distance between posterior corners of eyes" xlink:type="simple">PED</abbrev>
                    </td><td rowspan="1" colspan="1">25.1</td><td rowspan="1" colspan="1">27.4</td><td rowspan="1" colspan="1">21.8</td><td rowspan="1" colspan="1">25.6</td><td rowspan="1" colspan="1">25.2</td><td rowspan="1" colspan="1">25.1</td><td rowspan="1" colspan="1">22.8</td><td rowspan="1" colspan="1">23.6</td></tr><tr><td rowspan="1" colspan="1">
                      <abbrev xmlns:xlink="http://www.w3.org/1999/xlink" xlink:title="diameter of tympanum" xlink:type="simple">TD</abbrev>
                    </td><td rowspan="1" colspan="1">5.3</td><td rowspan="1" colspan="1">6.4</td><td rowspan="1" colspan="1">4.5</td><td rowspan="1" colspan="1">5.8</td><td rowspan="1" colspan="1">5.5</td><td rowspan="1" colspan="1">4.9</td><td rowspan="1" colspan="1">5.1</td><td rowspan="1" colspan="1">5.2</td></tr><tr><td rowspan="1" colspan="1">
                      <abbrev xmlns:xlink="http://www.w3.org/1999/xlink" xlink:title="distance from anterior edge of tympanum to posterior corner of eye" xlink:type="simple">TED</abbrev>
                    </td><td rowspan="1" colspan="1">6.6</td><td rowspan="1" colspan="1">6.6</td><td rowspan="1" colspan="1">4.7</td><td rowspan="1" colspan="1">7.3</td><td rowspan="1" colspan="1">6.9</td><td rowspan="1" colspan="1">6.4</td><td rowspan="1" colspan="1">5.8</td><td rowspan="1" colspan="1">5.8</td></tr><tr><td rowspan="1" colspan="1">
                      <abbrev xmlns:xlink="http://www.w3.org/1999/xlink" xlink:title="length of lower arm and hand" xlink:type="simple">LAHL</abbrev>
                    </td><td rowspan="1" colspan="1">49.7</td><td rowspan="1" colspan="1">56.1</td><td rowspan="1" colspan="1">41.8</td><td rowspan="1" colspan="1">52.9</td><td rowspan="1" colspan="1">49.9</td><td rowspan="1" colspan="1">45.9</td><td rowspan="1" colspan="1">45.4</td><td rowspan="1" colspan="1">44.9</td></tr><tr><td rowspan="1" colspan="1">
                      <abbrev xmlns:xlink="http://www.w3.org/1999/xlink" xlink:title="hand length" xlink:type="simple">HaL</abbrev>
                    </td><td rowspan="1" colspan="1">29.5</td><td rowspan="1" colspan="1">32.5</td><td rowspan="1" colspan="1">25.1</td><td rowspan="1" colspan="1">30.8</td><td rowspan="1" colspan="1">29.7</td><td rowspan="1" colspan="1">26.4</td><td rowspan="1" colspan="1">26.5</td><td rowspan="1" colspan="1">26.9</td></tr><tr><td rowspan="1" colspan="1">
                      <abbrev xmlns:xlink="http://www.w3.org/1999/xlink" xlink:title="length of inner metacarpal tubercle" xlink:type="simple">IPTL</abbrev>
                    </td><td rowspan="1" colspan="1">8.9</td><td rowspan="1" colspan="1">10.9</td><td rowspan="1" colspan="1">7.3</td><td rowspan="1" colspan="1">5.8</td><td rowspan="1" colspan="1">6.0</td><td rowspan="1" colspan="1">5.3</td><td rowspan="1" colspan="1">4.6</td><td rowspan="1" colspan="1">5.0</td></tr><tr><td rowspan="1" colspan="1">
                      <abbrev xmlns:xlink="http://www.w3.org/1999/xlink" xlink:title="width of inner metacarpal tubercle" xlink:type="simple">IPTW</abbrev>
                    </td><td rowspan="1" colspan="1">5.2</td><td rowspan="1" colspan="1">6.5</td><td rowspan="1" colspan="1">4.4</td><td rowspan="1" colspan="1">4.2</td><td rowspan="1" colspan="1">3.7</td><td rowspan="1" colspan="1">3.3</td><td rowspan="1" colspan="1">3.4</td><td rowspan="1" colspan="1">3.3</td></tr><tr><td rowspan="1" colspan="1">
                      <abbrev xmlns:xlink="http://www.w3.org/1999/xlink" xlink:title="length of outer metacarpal tubercle" xlink:type="simple">OPTL</abbrev>
                    </td><td rowspan="1" colspan="1">4.2</td><td rowspan="1" colspan="1">4.6</td><td rowspan="1" colspan="1">2.0</td><td rowspan="1" colspan="1">4.3</td><td rowspan="1" colspan="1">5.5</td><td rowspan="1" colspan="1">3.4</td><td rowspan="1" colspan="1">3.0</td><td rowspan="1" colspan="1">3.1</td></tr><tr><td rowspan="1" colspan="1">
                      <abbrev xmlns:xlink="http://www.w3.org/1999/xlink" xlink:title="length of outer metacarpal tubercle" xlink:type="simple">OPTW</abbrev>
                    </td><td rowspan="1" colspan="1">1.5</td><td rowspan="1" colspan="1">1.4</td><td rowspan="1" colspan="1">1.5</td><td rowspan="1" colspan="1">1.9</td><td rowspan="1" colspan="1">1.6</td><td rowspan="1" colspan="1">1.1</td><td rowspan="1" colspan="1">1.1</td><td rowspan="1" colspan="1">1.1</td></tr><tr><td rowspan="1" colspan="1">
                      <abbrev xmlns:xlink="http://www.w3.org/1999/xlink" xlink:title="thigh length" xlink:type="simple">TiL</abbrev>
                    </td><td rowspan="1" colspan="1">52.7</td><td rowspan="1" colspan="1">56.4</td><td rowspan="1" colspan="1">44.8</td><td rowspan="1" colspan="1">56.7</td><td rowspan="1" colspan="1">54.4</td><td rowspan="1" colspan="1">50.3</td><td rowspan="1" colspan="1">49.8</td><td rowspan="1" colspan="1">50.6</td></tr><tr><td rowspan="1" colspan="1">
                      <abbrev xmlns:xlink="http://www.w3.org/1999/xlink" xlink:title="tibia length" xlink:type="simple">TL</abbrev>
                    </td><td rowspan="1" colspan="1">49.3</td><td rowspan="1" colspan="1">50.7</td><td rowspan="1" colspan="1">42.5</td><td rowspan="1" colspan="1">53.3</td><td rowspan="1" colspan="1">49.6</td><td rowspan="1" colspan="1">45.8</td><td rowspan="1" colspan="1">47.0</td><td rowspan="1" colspan="1">46.8</td></tr><tr><td rowspan="1" colspan="1">
                      <abbrev xmlns:xlink="http://www.w3.org/1999/xlink" xlink:title="tibia width" xlink:type="simple">TW</abbrev>
                    </td><td rowspan="1" colspan="1">21.3</td><td rowspan="1" colspan="1">20.5</td><td rowspan="1" colspan="1">17.1</td><td rowspan="1" colspan="1">21.9</td><td rowspan="1" colspan="1">19.8</td><td rowspan="1" colspan="1">18.7</td><td rowspan="1" colspan="1">18.9</td><td rowspan="1" colspan="1">18.6</td></tr><tr><td rowspan="1" colspan="1">
                      <abbrev xmlns:xlink="http://www.w3.org/1999/xlink" xlink:title="length of foot and tarsus" xlink:type="simple">TFL</abbrev>
                    </td><td rowspan="1" colspan="1">75.9</td><td rowspan="1" colspan="1">81.7</td><td rowspan="1" colspan="1">66.1</td><td rowspan="1" colspan="1">82.0</td><td rowspan="1" colspan="1">78.2</td><td rowspan="1" colspan="1">71.2</td><td rowspan="1" colspan="1">71.5</td><td rowspan="1" colspan="1">73.1</td></tr><tr><td rowspan="1" colspan="1">
                      <abbrev xmlns:xlink="http://www.w3.org/1999/xlink" xlink:title="foot length" xlink:type="simple">FL</abbrev>
                    </td><td rowspan="1" colspan="1">51.3</td><td rowspan="1" colspan="1">57.3</td><td rowspan="1" colspan="1">45.0</td><td rowspan="1" colspan="1">57.4</td><td rowspan="1" colspan="1">52.4</td><td rowspan="1" colspan="1">48.8</td><td rowspan="1" colspan="1">48.0</td><td rowspan="1" colspan="1">50.0</td></tr><tr><td rowspan="1" colspan="1">
                      <abbrev xmlns:xlink="http://www.w3.org/1999/xlink" xlink:title="length of inner metatarsal tubercle" xlink:type="simple">IML</abbrev>
                    </td><td rowspan="1" colspan="1">7.4</td><td rowspan="1" colspan="1">7.9</td><td rowspan="1" colspan="1">6.6</td><td rowspan="1" colspan="1">8.0</td><td rowspan="1" colspan="1">7.2</td><td rowspan="1" colspan="1">7.1</td><td rowspan="1" colspan="1">7.2</td><td rowspan="1" colspan="1">6.4</td></tr><tr><td rowspan="1" colspan="1">
                      <abbrev xmlns:xlink="http://www.w3.org/1999/xlink" xlink:title="width of inner metatarsal tubercle" xlink:type="simple">IMW</abbrev>
                    </td><td rowspan="1" colspan="1">2.8</td><td rowspan="1" colspan="1">2.5</td><td rowspan="1" colspan="1">1.9</td><td rowspan="1" colspan="1">2.5</td><td rowspan="1" colspan="1">2.9</td><td rowspan="1" colspan="1">2.3</td><td rowspan="1" colspan="1">2.4</td><td rowspan="1" colspan="1">2.1</td></tr></tbody></table></table-wrap></tp:treatment-sec><tp:treatment-sec sec-type="Etymology"><title>Etymology.</title><p>The name refers to Wenshan City, the locality where the new species was found. We propose “Wenshan Spiny Frog” for the common English name and “文山棘蛙” for the common Chinese name of the new specie.</p></tp:treatment-sec><tp:treatment-sec sec-type="Distribution"><title>Distribution.</title><p>This species is currently known to be only distributed in Wenshan City, Wenshan Prefecture, Yunnan Province, China. It is speculated that it may also be distributed in other areas of Wenshan Prefecture at similar altitudes.</p></tp:treatment-sec><tp:treatment-sec sec-type="Natural history notes"><title>Natural history notes.</title><p>The specimens of <italic><tp:taxon-name><tp:taxon-name-part taxon-name-part-type="genus" reg="Nanorana">Nanorana</tp:taxon-name-part> <tp:taxon-name-part taxon-name-part-type="species" reg="wenshanensis">wenshanensis</tp:taxon-name-part></tp:taxon-name></italic> sp. nov. were collected in mountain streams at night. They float in the water near the shore or sit on the shore near the water at night. No courtship calls were heard, and no eggs or tadpoles were found. Their breeding habits remain unknown.</p></tp:treatment-sec><tp:treatment-sec sec-type="Comparisons"><title>Comparisons.</title><p><italic><tp:taxon-name><tp:taxon-name-part taxon-name-part-type="genus" reg="Nanorana">Nanorana</tp:taxon-name-part> <tp:taxon-name-part taxon-name-part-type="species" reg="wenshanensis">wenshanensis</tp:taxon-name-part></tp:taxon-name></italic> sp. nov. differs from clade A by having an indistinct tympanum (vs a distinct tympanum); large round, elliptic, and elongate warty tubercles on dorsal surface (vs small round and elliptic or elongate warty tubercles on dorsal surface); warty tubercles on interorbital space (vs no warty tubercles on interorbital space); and an orange yellow ventral surface (vs a white, grayish white, yellowish white, or light yellow ventral surface).</p><p><italic><tp:taxon-name><tp:taxon-name-part taxon-name-part-type="genus" reg="Nanorana">Nanorana</tp:taxon-name-part> <tp:taxon-name-part taxon-name-part-type="species" reg="wenshanensis">wenshanensis</tp:taxon-name-part></tp:taxon-name></italic> sp. nov. differs from clade B by having relatively sparser warty tubercles on dorsal surface (vs relatively denser warty tubercles on dorsal surface); lateral surface of head being smooth with no or a few relatively indistinct tubercles (vs lateral surface of head being rough with some relatively distinct tubercles); and spines on ventral surface of head being restricted on each side of lower jaw in adult males (vs spines on ventral surface of head being distributed along entire lower jaw margin or nearly covering entire ventral surface of head in adult males).</p><p><italic><tp:taxon-name><tp:taxon-name-part taxon-name-part-type="genus" reg="Nanorana">Nanorana</tp:taxon-name-part> <tp:taxon-name-part taxon-name-part-type="species" reg="wenshanensis">wenshanensis</tp:taxon-name-part></tp:taxon-name></italic> sp. nov. differs from clade C by having large round, elliptic, and elongate warty tubercles on dorsal surface (vs small round and elliptic or elongate warty tubercles on dorsal surface); warty tubercles on interorbital space (vs no warty tubercles on interorbital space); and an orange yellow ventral surface (vs a white, grayish white, flesh colored, or yellowish white ventral surface).</p></tp:treatment-sec></tp:taxon-treatment>
