# Supplementary material for: Two new species of Nanorana Günther, 1896 (Anura, Dicroglossidae) from Yunnan, China
Source: Zookeys. 2026 Apr 3;1276:139–70. doi: 10.3897/zookeys.1276.179415 (PMC13069390; doi:10.3897/zookeys.1276.179415)
Supplement: XML Treatment for Nanorana zhaotongensis [file zookeys.1276.179415-treatment2.xml]

<!DOCTYPE tp:taxon-treatment
  PUBLIC "-//TaxonX//DTD Taxonomic Treatment Publishing DTD v0 20100105//EN" "tax-treatment-NSO.dtd">
<tp:taxon-treatment xmlns:tp="http://www.plazi.org/taxpub"><tp:treatment-meta><kwd-group><label>Taxon classification</label><kwd>
                <named-content content-type="kingdom">Animalia</named-content>
              </kwd><kwd>
                <named-content content-type="order">Anura</named-content>
              </kwd><kwd>
                <named-content content-type="family">Dicroglossidae</named-content>
              </kwd></kwd-group><mixed-citation publication-type="journal"><person-group><name><surname>Liu</surname><given-names>Shuo</given-names></name><name><surname>Bu</surname><given-names>Chao</given-names></name><name><surname>Hou</surname><given-names>Mian</given-names></name><name><surname>Chen</surname><given-names>Jing</given-names></name><name><surname>Feng</surname><given-names>Yanfei</given-names></name><name><surname>Ma</surname><given-names>Lue</given-names></name><name><surname>Wang</surname><given-names>JiShan</given-names></name><name><surname>Rao</surname><given-names>Dingqi</given-names></name></person-group><article-title>Two new species of <italic><tp:taxon-name><tp:taxon-name-part taxon-name-part-type="genus" reg="Nanorana">Nanorana</tp:taxon-name-part></tp:taxon-name></italic> Günther, 1896 (<tp:taxon-name><tp:taxon-name-part taxon-name-part-type="order" reg="Anura">Anura</tp:taxon-name-part></tp:taxon-name>, <tp:taxon-name><tp:taxon-name-part taxon-name-part-type="family" reg="Dicroglossidae">Dicroglossidae</tp:taxon-name-part></tp:taxon-name>) from Yunnan, China</article-title><source>Zookeys</source><day>03</day><month>04</month><year>2026</year><volume>1276</volume><fpage>139</fpage><lpage>170</lpage><pub-id pub-id-type="doi">10.3897/zookeys.1276.179415</pub-id></mixed-citation></tp:treatment-meta><tp:nomenclature><tp:taxon-name><object-id xmlns:xlink="http://www.w3.org/1999/xlink" content-type="arpha" xlink:type="simple">05C55DAD-C9EC-5C2B-9111-72AB3E8585E3</object-id>
                    		<tp:taxon-name-part taxon-name-part-type="genus" reg="Nanorana">Nanorana</tp:taxon-name-part> <tp:taxon-name-part taxon-name-part-type="species" reg="zhaotongensis">zhaotongensis</tp:taxon-name-part>
                    	
                    		<object-id xmlns:xlink="http://www.w3.org/1999/xlink" content-type="zoobank" xlink:type="simple">https://zoobank.org/C0148E2F-8B17-4442-8202-21A46CCEC04C</object-id>
                    	</tp:taxon-name><tp:taxon-status xmlns:xlink="http://www.w3.org/1999/xlink" xlink:type="simple">sp. nov.</tp:taxon-status><xref ref-type="fig" rid="F6">Figs 6</xref><xref ref-type="fig" rid="F7">, 7</xref><xref ref-type="fig" rid="F8">, 8</xref></tp:nomenclature><tp:treatment-sec sec-type="Type material"><title>Type material.</title><p><bold><italic>Holotype</italic></bold>. • KIZ2015115, adult male, collected on 25 September 2015 by Dingqi Rao from Tianxing Town, Daguan County, Zhaotong City, Yunnan Province, China (<named-content xmlns:xlink="http://www.w3.org/1999/xlink" content-type="dwc:verbatimCoordinates" xlink:type="simple">27°52'44"N, 104°5'5"E</named-content>, 1920 m asl). <bold><italic>Paratypes</italic></bold>. • KIZ2015114 and KIZ2015097, two adult males; •  KIZ2015098 and KIZ2015116–KIZ2015118, four adult females, all the same collection information as the holotype.</p><fig id="F6" position="float" orientation="portrait"><object-id xmlns:xlink="http://www.w3.org/1999/xlink" content-type="doi" xlink:type="simple">10.3897/zookeys.1276.179415.figure6</object-id><object-id xmlns:xlink="http://www.w3.org/1999/xlink" content-type="arpha" xlink:type="simple">945CF31C-C31A-59D3-89E0-A6399F5B75B4</object-id><label>Figure 6.</label><caption><p>The holotype (KIZ2015115) of <italic><tp:taxon-name><tp:taxon-name-part taxon-name-part-type="genus" reg="Nanorana">Nanorana</tp:taxon-name-part> <tp:taxon-name-part taxon-name-part-type="species" reg="zhaotongensis">zhaotongensis</tp:taxon-name-part></tp:taxon-name></italic> sp. nov. in life. <bold>A</bold>. Dorsal view; <bold>B</bold>. Ventral view; <bold>C</bold>. Left view; <bold>D</bold>. Right view.</p></caption><graphic xmlns:xlink="http://www.w3.org/1999/xlink" xlink:href="zookeys-1276-139_article-179415__-g006.jpg" id="oo_1582266.jpg" position="float" orientation="portrait" xlink:type="simple"><uri content-type="original_file" xlink:type="simple">https://binary.pensoft.net/fig/1582266</uri></graphic></fig><fig id="F7" position="float" orientation="portrait"><object-id xmlns:xlink="http://www.w3.org/1999/xlink" content-type="doi" xlink:type="simple">10.3897/zookeys.1276.179415.figure7</object-id><object-id xmlns:xlink="http://www.w3.org/1999/xlink" content-type="arpha" xlink:type="simple">377C8E3E-1567-54EB-9B88-E1E3D3758E3C</object-id><label>Figure 7.</label><caption><p>The paratypes of <italic><tp:taxon-name><tp:taxon-name-part taxon-name-part-type="genus" reg="Nanorana">Nanorana</tp:taxon-name-part> <tp:taxon-name-part taxon-name-part-type="species" reg="zhaotongensis">zhaotongensis</tp:taxon-name-part></tp:taxon-name></italic> sp. nov. in life. <bold>A, B</bold>. The male KIZ2015114; <bold>C, D</bold>. The female KIZ2015116; <bold>E, F</bold>. The female KIZ2015117.</p></caption><graphic xmlns:xlink="http://www.w3.org/1999/xlink" xlink:href="zookeys-1276-139_article-179415__-g007.jpg" id="oo_1582267.jpg" position="float" orientation="portrait" xlink:type="simple"><uri content-type="original_file" xlink:type="simple">https://binary.pensoft.net/fig/1582267</uri></graphic></fig><fig id="F8" position="float" orientation="portrait"><object-id xmlns:xlink="http://www.w3.org/1999/xlink" content-type="doi" xlink:type="simple">10.3897/zookeys.1276.179415.figure8</object-id><object-id xmlns:xlink="http://www.w3.org/1999/xlink" content-type="arpha" xlink:type="simple">593CE7AE-C826-5940-AAD3-FF1E287058F8</object-id><label>Figure 8.</label><caption><p>Close-up views of the hand and foot of the holotype (KIZ2015115) of <italic><tp:taxon-name><tp:taxon-name-part taxon-name-part-type="genus" reg="Nanorana">Nanorana</tp:taxon-name-part> <tp:taxon-name-part taxon-name-part-type="species" reg="zhaotongensis">zhaotongensis</tp:taxon-name-part></tp:taxon-name></italic> sp. nov. in preservative. <bold>A</bold>. Volar view of the right hand; <bold>B</bold>. Plantar view of the right foot.</p></caption><graphic xmlns:xlink="http://www.w3.org/1999/xlink" xlink:href="zookeys-1276-139_article-179415__-g008.jpg" id="oo_1582268.jpg" position="float" orientation="portrait" xlink:type="simple"><uri content-type="original_file" xlink:type="simple">https://binary.pensoft.net/fig/1582268</uri></graphic></fig></tp:treatment-sec><tp:treatment-sec sec-type="Diagnosis"><title>Diagnosis.</title><p>Large sized spiny frog, <abbrev xmlns:xlink="http://www.w3.org/1999/xlink" xlink:title="snout-vent length" xlink:type="simple">SVL</abbrev> 106–114 mm in adult males and 98–103 mm in adult females; dorsal skin relatively smooth with some flat tubercles; tympanum relatively distinct; finger I slightly longer than finger II; toe III slightly longer than toe V; toes fully webbed but obviously incurved between toes; tarsal fold present; dorsal surface brownish yellow to dark brown; no dark transversal bands on limbs; forelimbs strongly hypertrophied, keratinized spines present on chest, inner metacarpal tubercle, and fingers I to III, and internal vocal sac present in adult males.</p></tp:treatment-sec><tp:treatment-sec sec-type="Description of holotype"><title>Description of holotype.</title><p>Adult male, habitus stout, <abbrev xmlns:xlink="http://www.w3.org/1999/xlink" xlink:title="snout-vent length" xlink:type="simple">SVL</abbrev> 114.3 mm; head broader than long (<abbrev xmlns:xlink="http://www.w3.org/1999/xlink" xlink:title="head width" xlink:type="simple">HW</abbrev>/<abbrev xmlns:xlink="http://www.w3.org/1999/xlink" xlink:title="head length" xlink:type="simple">HL</abbrev> 1.16); snout relatively short (<abbrev xmlns:xlink="http://www.w3.org/1999/xlink" xlink:title="snout length" xlink:type="simple">SL</abbrev>/<abbrev xmlns:xlink="http://www.w3.org/1999/xlink" xlink:title="head length" xlink:type="simple">HL</abbrev> 0.43), blunt and rounded in dorsal and lateral views; canthus rostralis obtuse; tympanum relatively distinct; supratympanic fold distinct, from posterior corner of eye to before forelimb insertion; eye moderate (<abbrev xmlns:xlink="http://www.w3.org/1999/xlink" xlink:title="diameter of eye" xlink:type="simple">ED</abbrev>/<abbrev xmlns:xlink="http://www.w3.org/1999/xlink" xlink:title="head length" xlink:type="simple">HL</abbrev> 0.24), pupil almost rhombic; choanae oval; vomerine teeth distinct; tongue pear shaped, notched posteriorly; vocal sac openings oval.</p><p>Forelimbs short (<abbrev xmlns:xlink="http://www.w3.org/1999/xlink" xlink:title="length of lower arm and hand" xlink:type="simple">LAHL</abbrev>/<abbrev xmlns:xlink="http://www.w3.org/1999/xlink" xlink:title="snout-vent length" xlink:type="simple">SVL</abbrev> 0.50), strongly hypertrophied; relative finger length III &gt; IV &gt; I &gt; II, first finger slightly longer than second; finger tips rounded, not dilated; webbing between fingers absent; subarticular tubercles distinct and prominent, rounded, formula 1, 1, 2, 2; supernumerary tubercles absent; inner metacarpal tubercle large, oval; outer metacarpal tubercle small, slightly elongated; dorsal surfaces of inner metacarpal tubercle and fingers I and II and inner surface of finger III with keratinized nuptial spines.</p><p>Hindlimbs long (<abbrev xmlns:xlink="http://www.w3.org/1999/xlink" xlink:title="thigh length" xlink:type="simple">TiL</abbrev>/<abbrev xmlns:xlink="http://www.w3.org/1999/xlink" xlink:title="snout-vent length" xlink:type="simple">SVL</abbrev> 0.55, <abbrev xmlns:xlink="http://www.w3.org/1999/xlink" xlink:title="tibia length" xlink:type="simple">TL</abbrev>/<abbrev xmlns:xlink="http://www.w3.org/1999/xlink" xlink:title="snout-vent length" xlink:type="simple">SVL</abbrev> 0.52, <abbrev xmlns:xlink="http://www.w3.org/1999/xlink" xlink:title="length of foot and tarsus" xlink:type="simple">TFL</abbrev>/<abbrev xmlns:xlink="http://www.w3.org/1999/xlink" xlink:title="snout-vent length" xlink:type="simple">SVL</abbrev> 0.77), stout; relative toe length IV &gt; III &gt; V &gt; II &gt; I; tips of toes rounded, not dilated; webbing between toes developed, all reached toe tips, obviously incurved between toes; lateral fringe on outer sides of toes I and V present; subarticular tubercles distinct and prominent, oval, formula 1, 1, 2, 3, 2; supernumerary tubercles absent; inner metatarsal tubercles elongated; outer metatarsal tubercle absent; tarsal fold present.</p><p>Dorsal skin of head and body relatively smooth with some oval and elongated flat tubercles; dorsal skin of forelimbs smooth; dorsal skin of hindlimbs relatively smooth with some small rounded tubercles; ventral skin smooth; some small keratinized spines on sides of ventral surface of head, chest with two oval clusters of keratinized spines far apart from each other.</p></tp:treatment-sec><tp:treatment-sec sec-type="Coloration of holotype in life"><title>Coloration of holotype in life.</title><p>Dorsal surface almost uniformly yellowish brown, some small black spots on dorsum and dorsal surface of limbs, no visible dark transversal bands on limbs; ventral surface of head light brown mixed with some yellowish white; ventral surface of body and limbs brownish white; iris brownish gray with a cross shaped black pattern through pupil.</p></tp:treatment-sec><tp:treatment-sec sec-type="Variation"><title>Variation.</title><p>The mensural characteristics of the paratypes are similar to those of the holotype except for the difference in body size (Table <xref ref-type="table" rid="T5">5</xref>). The skin texture of the paratypes is similar to that of the holotype with small variations, in that the flat tubercles on dorsum are relatively distinct in some individuals while those are almost invisible in some individuals. The coloration of the paratypes is also similar to that of the holotype, which all have yellowish brown dorsal surface and whitish ventral surface, except for that the dorsal color is paler in some individuals. In addition, the forelimbs are not hypertrophied, there are no nuptial spines on chest, inner metacarpal tubercle, and fingers in females.</p><table-wrap id="T5" position="float" orientation="portrait"><label>Table 5.</label><caption><p>Measurements (in mm) of the type specimens of <italic><tp:taxon-name><tp:taxon-name-part taxon-name-part-type="genus" reg="Nanorana">Nanorana</tp:taxon-name-part> <tp:taxon-name-part taxon-name-part-type="species" reg="zhaotongensis">zhaotongensis</tp:taxon-name-part></tp:taxon-name></italic> sp. nov. For abbreviations, see the Material and methods section.</p></caption><table><tbody><tr><th rowspan="1" colspan="1"/><th rowspan="1" colspan="1">KIZ2015115 Holotype ♂</th><th rowspan="1" colspan="1">KIZ2015114 Paratype ♂</th><th rowspan="1" colspan="1">KIZ2015097 Paratype ♂</th><th rowspan="1" colspan="1">KIZ2015098 Paratype ♀</th><th rowspan="1" colspan="1">KIZ2015116 Paratype ♀</th><th rowspan="1" colspan="1">KIZ2015117 Paratype ♀</th><th rowspan="1" colspan="1">KIZ2015118 Paratype ♀</th></tr><tr><td rowspan="1" colspan="1">
                      <abbrev xmlns:xlink="http://www.w3.org/1999/xlink" xlink:title="snout-vent length" xlink:type="simple">SVL</abbrev>
                    </td><td rowspan="1" colspan="1">114.3</td><td rowspan="1" colspan="1">110.0</td><td rowspan="1" colspan="1">106.6</td><td rowspan="1" colspan="1">101.1</td><td rowspan="1" colspan="1">102.6</td><td rowspan="1" colspan="1">97.7</td><td rowspan="1" colspan="1">100.9</td></tr><tr><td rowspan="1" colspan="1">
                      <abbrev xmlns:xlink="http://www.w3.org/1999/xlink" xlink:title="head length" xlink:type="simple">HL</abbrev>
                    </td><td rowspan="1" colspan="1">41.1</td><td rowspan="1" colspan="1">41.6</td><td rowspan="1" colspan="1">40.3</td><td rowspan="1" colspan="1">39.3</td><td rowspan="1" colspan="1">37.7</td><td rowspan="1" colspan="1">36.2</td><td rowspan="1" colspan="1">37.1</td></tr><tr><td rowspan="1" colspan="1">
                      <abbrev xmlns:xlink="http://www.w3.org/1999/xlink" xlink:title="head width" xlink:type="simple">HW</abbrev>
                    </td><td rowspan="1" colspan="1">47.5</td><td rowspan="1" colspan="1">45.6</td><td rowspan="1" colspan="1">44.7</td><td rowspan="1" colspan="1">42.9</td><td rowspan="1" colspan="1">42.4</td><td rowspan="1" colspan="1">41.4</td><td rowspan="1" colspan="1">41.0</td></tr><tr><td rowspan="1" colspan="1">
                      <abbrev xmlns:xlink="http://www.w3.org/1999/xlink" xlink:title="snout length" xlink:type="simple">SL</abbrev>
                    </td><td rowspan="1" colspan="1">17.5</td><td rowspan="1" colspan="1">16.5</td><td rowspan="1" colspan="1">16.3</td><td rowspan="1" colspan="1">15.5</td><td rowspan="1" colspan="1">14.2</td><td rowspan="1" colspan="1">14.9</td><td rowspan="1" colspan="1">14.2</td></tr><tr><td rowspan="1" colspan="1">
                      <abbrev xmlns:xlink="http://www.w3.org/1999/xlink" xlink:title="diameter of eye" xlink:type="simple">ED</abbrev>
                    </td><td rowspan="1" colspan="1">9.9</td><td rowspan="1" colspan="1">10.2</td><td rowspan="1" colspan="1">10.2</td><td rowspan="1" colspan="1">9.9</td><td rowspan="1" colspan="1">11.0</td><td rowspan="1" colspan="1">9.4</td><td rowspan="1" colspan="1">9.2</td></tr><tr><td rowspan="1" colspan="1">
                      <abbrev xmlns:xlink="http://www.w3.org/1999/xlink" xlink:title="width of upper eyelid" xlink:type="simple">UEW</abbrev>
                    </td><td rowspan="1" colspan="1">9.3</td><td rowspan="1" colspan="1">9.0</td><td rowspan="1" colspan="1">9.1</td><td rowspan="1" colspan="1">8.4</td><td rowspan="1" colspan="1">8.8</td><td rowspan="1" colspan="1">8.8</td><td rowspan="1" colspan="1">7.7</td></tr><tr><td rowspan="1" colspan="1">
                      <abbrev xmlns:xlink="http://www.w3.org/1999/xlink" xlink:title="interorbital space" xlink:type="simple">IOS</abbrev>
                    </td><td rowspan="1" colspan="1">7.6</td><td rowspan="1" colspan="1">6.4</td><td rowspan="1" colspan="1">6.6</td><td rowspan="1" colspan="1">6.3</td><td rowspan="1" colspan="1">6.4</td><td rowspan="1" colspan="1">5.8</td><td rowspan="1" colspan="1">6.5</td></tr><tr><td rowspan="1" colspan="1">
                      <abbrev xmlns:xlink="http://www.w3.org/1999/xlink" xlink:title="internasal space" xlink:type="simple">INS</abbrev>
                    </td><td rowspan="1" colspan="1">10.8</td><td rowspan="1" colspan="1">9.9</td><td rowspan="1" colspan="1">10.6</td><td rowspan="1" colspan="1">10.5</td><td rowspan="1" colspan="1">9.6</td><td rowspan="1" colspan="1">9.8</td><td rowspan="1" colspan="1">10.0</td></tr><tr><td rowspan="1" colspan="1">
                      <abbrev xmlns:xlink="http://www.w3.org/1999/xlink" xlink:title="distance between nostril and snout" xlink:type="simple">NSD</abbrev>
                    </td><td rowspan="1" colspan="1">9.8</td><td rowspan="1" colspan="1">10.0</td><td rowspan="1" colspan="1">10.2</td><td rowspan="1" colspan="1">8.7</td><td rowspan="1" colspan="1">8.6</td><td rowspan="1" colspan="1">9.5</td><td rowspan="1" colspan="1">8.7</td></tr><tr><td rowspan="1" colspan="1">
                      <abbrev xmlns:xlink="http://www.w3.org/1999/xlink" xlink:title="distance between nostril and eye" xlink:type="simple">NED</abbrev>
                    </td><td rowspan="1" colspan="1">6.5</td><td rowspan="1" colspan="1">5.9</td><td rowspan="1" colspan="1">6.2</td><td rowspan="1" colspan="1">5.8</td><td rowspan="1" colspan="1">5.6</td><td rowspan="1" colspan="1">5.2</td><td rowspan="1" colspan="1">5.4</td></tr><tr><td rowspan="1" colspan="1">
                      <abbrev xmlns:xlink="http://www.w3.org/1999/xlink" xlink:title="distance between anterior corners of eyes" xlink:type="simple">AED</abbrev>
                    </td><td rowspan="1" colspan="1">16.7</td><td rowspan="1" colspan="1">16.2</td><td rowspan="1" colspan="1">16.5</td><td rowspan="1" colspan="1">16.4</td><td rowspan="1" colspan="1">16.1</td><td rowspan="1" colspan="1">16.0</td><td rowspan="1" colspan="1">16.2</td></tr><tr><td rowspan="1" colspan="1">
                      <abbrev xmlns:xlink="http://www.w3.org/1999/xlink" xlink:title="distance between posterior corners of eyes" xlink:type="simple">PED</abbrev>
                    </td><td rowspan="1" colspan="1">27.8</td><td rowspan="1" colspan="1">27.2</td><td rowspan="1" colspan="1">26.0</td><td rowspan="1" colspan="1">25.0</td><td rowspan="1" colspan="1">26.1</td><td rowspan="1" colspan="1">25.2</td><td rowspan="1" colspan="1">25.0</td></tr><tr><td rowspan="1" colspan="1">
                      <abbrev xmlns:xlink="http://www.w3.org/1999/xlink" xlink:title="diameter of tympanum" xlink:type="simple">TD</abbrev>
                    </td><td rowspan="1" colspan="1">5.1</td><td rowspan="1" colspan="1">4.9</td><td rowspan="1" colspan="1">4.7</td><td rowspan="1" colspan="1">4.7</td><td rowspan="1" colspan="1">4.8</td><td rowspan="1" colspan="1">4.0</td><td rowspan="1" colspan="1">5.1</td></tr><tr><td rowspan="1" colspan="1">
                      <abbrev xmlns:xlink="http://www.w3.org/1999/xlink" xlink:title="distance from anterior edge of tympanum to posterior corner of eye" xlink:type="simple">TED</abbrev>
                    </td><td rowspan="1" colspan="1">6.1</td><td rowspan="1" colspan="1">6.3</td><td rowspan="1" colspan="1">6.3</td><td rowspan="1" colspan="1">5.6</td><td rowspan="1" colspan="1">5.7</td><td rowspan="1" colspan="1">5.7</td><td rowspan="1" colspan="1">5.2</td></tr><tr><td rowspan="1" colspan="1">
                      <abbrev xmlns:xlink="http://www.w3.org/1999/xlink" xlink:title="length of lower arm and hand" xlink:type="simple">LAHL</abbrev>
                    </td><td rowspan="1" colspan="1">57.0</td><td rowspan="1" colspan="1">52.0</td><td rowspan="1" colspan="1">53.5</td><td rowspan="1" colspan="1">48.6</td><td rowspan="1" colspan="1">48.4</td><td rowspan="1" colspan="1">47.7</td><td rowspan="1" colspan="1">48.2</td></tr><tr><td rowspan="1" colspan="1">
                      <abbrev xmlns:xlink="http://www.w3.org/1999/xlink" xlink:title="hand length" xlink:type="simple">HaL</abbrev>
                    </td><td rowspan="1" colspan="1">32.2</td><td rowspan="1" colspan="1">27.3</td><td rowspan="1" colspan="1">28.2</td><td rowspan="1" colspan="1">25.7</td><td rowspan="1" colspan="1">24.7</td><td rowspan="1" colspan="1">26.2</td><td rowspan="1" colspan="1">25.4</td></tr><tr><td rowspan="1" colspan="1">
                      <abbrev xmlns:xlink="http://www.w3.org/1999/xlink" xlink:title="length of inner metacarpal tubercle" xlink:type="simple">IPTL</abbrev>
                    </td><td rowspan="1" colspan="1">10.6</td><td rowspan="1" colspan="1">9.4</td><td rowspan="1" colspan="1">9.5</td><td rowspan="1" colspan="1">6.3</td><td rowspan="1" colspan="1">6.6</td><td rowspan="1" colspan="1">5.4</td><td rowspan="1" colspan="1">6.3</td></tr><tr><td rowspan="1" colspan="1">
                      <abbrev xmlns:xlink="http://www.w3.org/1999/xlink" xlink:title="width of inner metacarpal tubercle" xlink:type="simple">IPTW</abbrev>
                    </td><td rowspan="1" colspan="1">7.6</td><td rowspan="1" colspan="1">7.2</td><td rowspan="1" colspan="1">6.7</td><td rowspan="1" colspan="1">4.2</td><td rowspan="1" colspan="1">4.6</td><td rowspan="1" colspan="1">4.2</td><td rowspan="1" colspan="1">4.3</td></tr><tr><td rowspan="1" colspan="1">
                      <abbrev xmlns:xlink="http://www.w3.org/1999/xlink" xlink:title="length of outer metacarpal tubercle" xlink:type="simple">OPTL</abbrev>
                    </td><td rowspan="1" colspan="1">6.8</td><td rowspan="1" colspan="1">6.5</td><td rowspan="1" colspan="1">6.0</td><td rowspan="1" colspan="1">5.4</td><td rowspan="1" colspan="1">5.2</td><td rowspan="1" colspan="1">5.1</td><td rowspan="1" colspan="1">5.4</td></tr><tr><td rowspan="1" colspan="1">
                      <abbrev xmlns:xlink="http://www.w3.org/1999/xlink" xlink:title="length of outer metacarpal tubercle" xlink:type="simple">OPTW</abbrev>
                    </td><td rowspan="1" colspan="1">3.6</td><td rowspan="1" colspan="1">2.7</td><td rowspan="1" colspan="1">2.4</td><td rowspan="1" colspan="1">2.4</td><td rowspan="1" colspan="1">2.7</td><td rowspan="1" colspan="1">3.0</td><td rowspan="1" colspan="1">2.4</td></tr><tr><td rowspan="1" colspan="1">
                      <abbrev xmlns:xlink="http://www.w3.org/1999/xlink" xlink:title="thigh length" xlink:type="simple">TiL</abbrev>
                    </td><td rowspan="1" colspan="1">63.4</td><td rowspan="1" colspan="1">61.0</td><td rowspan="1" colspan="1">57.6</td><td rowspan="1" colspan="1">57.1</td><td rowspan="1" colspan="1">56.0</td><td rowspan="1" colspan="1">54.9</td><td rowspan="1" colspan="1">57.1</td></tr><tr><td rowspan="1" colspan="1">
                      <abbrev xmlns:xlink="http://www.w3.org/1999/xlink" xlink:title="tibia length" xlink:type="simple">TL</abbrev>
                    </td><td rowspan="1" colspan="1">59.8</td><td rowspan="1" colspan="1">56.9</td><td rowspan="1" colspan="1">56.6</td><td rowspan="1" colspan="1">55.0</td><td rowspan="1" colspan="1">53.8</td><td rowspan="1" colspan="1">53.9</td><td rowspan="1" colspan="1">54.1</td></tr><tr><td rowspan="1" colspan="1">
                      <abbrev xmlns:xlink="http://www.w3.org/1999/xlink" xlink:title="tibia width" xlink:type="simple">TW</abbrev>
                    </td><td rowspan="1" colspan="1">22.2</td><td rowspan="1" colspan="1">21.3</td><td rowspan="1" colspan="1">20.3</td><td rowspan="1" colspan="1">19.2</td><td rowspan="1" colspan="1">18.9</td><td rowspan="1" colspan="1">19.5</td><td rowspan="1" colspan="1">18.1</td></tr><tr><td rowspan="1" colspan="1">
                      <abbrev xmlns:xlink="http://www.w3.org/1999/xlink" xlink:title="length of foot and tarsus" xlink:type="simple">TFL</abbrev>
                    </td><td rowspan="1" colspan="1">87.6</td><td rowspan="1" colspan="1">81.8</td><td rowspan="1" colspan="1">81.2</td><td rowspan="1" colspan="1">78.5</td><td rowspan="1" colspan="1">76.6</td><td rowspan="1" colspan="1">79.8</td><td rowspan="1" colspan="1">78.2</td></tr><tr><td rowspan="1" colspan="1">
                      <abbrev xmlns:xlink="http://www.w3.org/1999/xlink" xlink:title="foot length" xlink:type="simple">FL</abbrev>
                    </td><td rowspan="1" colspan="1">61.6</td><td rowspan="1" colspan="1">56.8</td><td rowspan="1" colspan="1">55.9</td><td rowspan="1" colspan="1">53.9</td><td rowspan="1" colspan="1">52.9</td><td rowspan="1" colspan="1">55.3</td><td rowspan="1" colspan="1">54.3</td></tr><tr><td rowspan="1" colspan="1">
                      <abbrev xmlns:xlink="http://www.w3.org/1999/xlink" xlink:title="length of inner metatarsal tubercle" xlink:type="simple">IML</abbrev>
                    </td><td rowspan="1" colspan="1">8.8</td><td rowspan="1" colspan="1">8.8</td><td rowspan="1" colspan="1">7.7</td><td rowspan="1" colspan="1">7.5</td><td rowspan="1" colspan="1">7.9</td><td rowspan="1" colspan="1">7.1</td><td rowspan="1" colspan="1">7.4</td></tr><tr><td rowspan="1" colspan="1">
                      <abbrev xmlns:xlink="http://www.w3.org/1999/xlink" xlink:title="width of inner metatarsal tubercle" xlink:type="simple">IMW</abbrev>
                    </td><td rowspan="1" colspan="1">3.0</td><td rowspan="1" colspan="1">2.7</td><td rowspan="1" colspan="1">2.4</td><td rowspan="1" colspan="1">2.3</td><td rowspan="1" colspan="1">2.6</td><td rowspan="1" colspan="1">2.3</td><td rowspan="1" colspan="1">2.5</td></tr></tbody></table></table-wrap></tp:treatment-sec><tp:treatment-sec sec-type="Etymology"><title>Etymology.</title><p>The name refers to Zhaotong City, the locality where the new species was found. We propose Zhaotong Spiny Frog for the common English name and 昭通棘蛙 for the common Chinese name of the new specie.</p></tp:treatment-sec><tp:treatment-sec sec-type="Distribution"><title>Distribution.</title><p>This species is currently known to be only distributed in Daguan County, Zhaotong City, Yunnan Province, China. It is speculated that it may also be distributed in other areas of Zhaotong City at similar altitudes.</p></tp:treatment-sec><tp:treatment-sec sec-type="Natural history notes"><title>Natural history notes.</title><p>The specimens of <italic><tp:taxon-name><tp:taxon-name-part taxon-name-part-type="genus" reg="Nanorana">Nanorana</tp:taxon-name-part> <tp:taxon-name-part taxon-name-part-type="species" reg="zhaotongensis">zhaotongensis</tp:taxon-name-part></tp:taxon-name></italic> sp. nov. were collected in small rivers. They float in the water near the shore or sit on the rocks in the water at night. No courtship calls were heard, and no eggs or tadpoles were found. Their breeding habits remain unknown.</p></tp:treatment-sec><tp:treatment-sec sec-type="Comparisons"><title>Comparisons.</title><p><italic><tp:taxon-name><tp:taxon-name-part taxon-name-part-type="genus" reg="Nanorana">Nanorana</tp:taxon-name-part> <tp:taxon-name-part taxon-name-part-type="species" reg="zhaotongensis">zhaotongensis</tp:taxon-name-part></tp:taxon-name></italic> sp. nov. differs from clade A by having relatively smooth skin, dorsal surface of body with no or some flat tubercles, lateral surface of body with some flat tubercles, and dorsal surface of hindlimbs with some indistinct small tubercles (vs relatively rough dorsal skin, dorsal surface of body with some small round and elliptic or elongate warty tubercles, lateral surface of body with some small round or elliptic warty tubercles, and dorsal surface of hindlimbs with some distinct small tubercles).</p><p><italic><tp:taxon-name><tp:taxon-name-part taxon-name-part-type="genus" reg="Nanorana">Nanorana</tp:taxon-name-part> <tp:taxon-name-part taxon-name-part-type="species" reg="zhaotongensis">zhaotongensis</tp:taxon-name-part></tp:taxon-name></italic> sp. nov. differs from clade B by having a distinct tympanum (vs an indistinct tympanum); much smoother skin, dorsal surface with sparse flat tubercles (vs much rougher skin, dorsal surface with denser warty tubercles); no warty tubercles on interorbital space (vs warty tubercles on interorbital space); lateral surface of head being smooth with no or a few relatively indistinct tubercles (vs lateral surface of head being rough with some relatively distinct tubercles); and no spines on ventral surface of head or spines on ventral surface of head being restricted on each side of lower jaw in adult males (vs spines on ventral surface of head being distributed along entire lower jaw margin or nearly covering entire ventral surface of head in adult males).</p><p><italic><tp:taxon-name><tp:taxon-name-part taxon-name-part-type="genus" reg="Nanorana">Nanorana</tp:taxon-name-part> <tp:taxon-name-part taxon-name-part-type="species" reg="zhaotongensis">zhaotongensis</tp:taxon-name-part></tp:taxon-name></italic> sp. nov. differs from clade C by having a distinct tympanum (vs an indistinct tympanum) and relatively smooth skin, dorsal surface of body with no or some flat tubercles, lateral surface of body with some flat tubercles, and dorsal surface of hindlimbs with some indistinct small tubercles (vs relatively rough dorsal skin, dorsal surface of body with some small elliptic or elongate warty tubercles, lateral surface of body with some small round and elliptic or elongate warty tubercles, and dorsal surface of hindlimbs with some distinct small tubercles).</p><p><italic><tp:taxon-name><tp:taxon-name-part taxon-name-part-type="genus" reg="Nanorana">Nanorana</tp:taxon-name-part> <tp:taxon-name-part taxon-name-part-type="species" reg="zhaotongensis">zhaotongensis</tp:taxon-name-part></tp:taxon-name></italic> sp. nov. differs from <italic><tp:taxon-name><tp:taxon-name-part taxon-name-part-type="genus" reg="Nanorana">Nanorana</tp:taxon-name-part> <tp:taxon-name-part taxon-name-part-type="species" reg="wenshanensis">wenshanensis</tp:taxon-name-part></tp:taxon-name></italic> sp. nov. by having a distinct tympanum (vs an indistinct tympanum); much smoother skin, dorsal surface with some flat tubercles (vs much rougher skin, dorsal surface with many warty tubercles), no warty tubercles on interorbital space (vs warty tubercles on interorbital space), and a white or flesh colored ventral surface (vs an orange yellow ventral surface).</p></tp:treatment-sec></tp:taxon-treatment>
