# Supplementary material for: Two new species of Nanorana Günther, 1896 (Anura, Dicroglossidae) from Yunnan, China
Source: Zookeys. 2026 Apr 3;1276:139–70. doi: 10.3897/zookeys.1276.179415 (PMC13069390; doi:10.3897/zookeys.1276.179415)
Supplement: Supplementary material 1 — Measurements of examined specimens [file zookeys-1276-139_article-179415__-s001.xlsx]

## Sheet: Clade A
	KIZ 90148	KIZ 90150	KIZ 90149	KIZ 90146	KIZ 90147	KIZ 91060486	KIZ 91060487	KIZ 0074	KIZ 910094	KIZ2025079	KIZ2025080	KIZ2015081	KIZ2015082	KIZ2025177	KIZ2025178	KIZ2025176	KIZ2025087	KIZ2025083	KIZ2025084	KIZ2025179	KIZ2025180	KIZ2025085	KIZ2025086	KIZ2025181	KIZ2025182	KIZ2025183	KIZ2025184	KIZ2025185	KIZ2025186	KIZ2025187	KIZ2025188	KIZ2025189	KIZ2025190	KIZ2025092	KIZ2025191	KIZ2025091	KIZ2025192	KIZ2025193	KIZ2025194	KIZ2025195	KIZ2025093	KIZ2025196	KIZ2025197	KIZ2025198	KIZ2025199
	Male	Male	Female	Female	Female	Female	Female	Male	Female	Male	Female	Male	Male	Male	Male	Female	Female	Male	Male	Male	Male	Male	Male	Female	Male	Female	Male	Male	Male	Female	Female	Female	Female	Male	Female	Male	Male	Male	Female	Female	Male	Male	Male	Female	Female
SVL	93.4	85.5	101.2	93.2	89	90.5	89.5	78.1	88	92.2	108.6	89.3	88.7	90.2	80	81.7	92.9	84	93.1	89.6	86.2	98.5	98.2	98.8	96.2	100.5	98.3	97	87.4	98.7	87.9	88.3	82.4	94.8	80.9	97.2	91.2	81.3	96.4	94.4	104.3	101	95.8	92.7	82.3
HL	34.1	30.8	37.1	32.8	31.4	34.9	33.4	27	29.7	35.4	37.5	32.3	31.5	33.3	30.1	30.7	32.9	29	33.5	32.8	32.5	35.6	36.7	34.7	35.9	36.5	35.1	35.4	31.8	34.6	32	33	30.5	34.4	28.9	35.9	37	29.9	35.8	33.8	37.6	36.6	34.4	32.9	29.6
HW	37.1	33.1	40.3	36.5	32.8	35.8	34.9	30.1	34.4	39.6	41.4	35.1	33.6	36.1	31.2	31.1	34	32.4	36.6	33.7	33.2	38.2	39	37.5	38.3	38	38.8	39.2	33.7	38	33.6	34	32	37.5	31.6	39.5	40.3	32.1	36.9	35.5	43.3	41.9	38.2	35.4	31
SL	14.1	12.6	15.3	14	14	14	12.5	11	13.6	16.3	16.5	13.9	13.3	14	12.3	13	13.2	12.5	13.4	13.2	12.6	14.1	14.3	14.1	14.2	14.2	14.1	13.5	12.7	14.7	12.8	13.8	12.8	13.6	11.9	14	14.3	11.5	14.4	13.4	14.6	15.6	13.4	13.3	11.9
ED	8.5	8.9	8.7	8.8	8.4	8.7	9.3	8.6	8.2	9.7	10.4	8.9	8.5	9.2	8.6	8.3	9.1	8.1	8.8	9.5	8.7	9.3	9.8	9	9.6	10.8	9.2	10.4	8.7	9.7	8.1	9	8.3	10.6	8.2	9.3	9.7	8.2	9.1	8.5	9.8	9.8	9.1	8.7	8.3
UEW	8.2	7.2	7.3	7.9	6.8	7.5	7	6.2	6.5	7.6	8	6.9	6.2	5.8	5.7	6.4	7.1	6	7.3	6.7	5.6	7.4	7.3	7.5	7.7	7.7	7.2	6.8	6.2	7	5.9	6.4	5.9	7.5	6	7.2	7.5	6	6.2	6.9	7.6	8.2	6.7	6.9	6.1
IOS	5.2	4.5	5.3	5.3	5.1	5.3	5.2	5.1	5.3	6.8	7	5.8	5.2	5.5	5.3	5.1	5.2	4.8	5	5.5	4.8	6	6.2	5.2	5.5	5.7	5.5	6.5	5.2	5.9	4.7	5	4.9	5.4	5.1	6.3	5.3	4.9	5.2	4.9	5	6.1	5.3	5.2	4.8
INS	8.2	7.7	8.3	8.3	8.3	8.6	7.4	7.2	7.6	8.5	9.6	8.4	8.2	7.8	7.6	7.7	7.9	7.4	8.3	7.8	7.4	8.1	8.2	7.9	8.2	8.7	7.9	7.8	7.4	8.7	7.7	7.6	7.5	8.3	7.4	8.9	8.7	8	9	8.2	8.5	8.5	8	7.8	7.5
NSD	7.8	7.5	9	8.4	8.3	8.6	8	6.9	7.6	9.4	9.8	8	7.6	8	7.4	7.3	7.6	7.3	7.5	7.6	7.2	7.6	8	7.6	8.2	8.4	8	7.5	7.2	8.2	7.4	7.7	7.6	8.2	7.2	8.1	8.6	7.1	8.2	8.2	8.5	9.2	8	7.5	7.2
NED	5.9	5.1	5.4	5.3	5.1	5.8	5.4	4.9	5.3	5.5	6.7	5.5	4.9	5.5	4.3	4.9	5	5.1	5.5	5	4.9	5.5	5.5	5.8	5	4.7	5.2	5.3	4.6	5.3	5.2	5.2	4.8	5.1	4.1	5.9	5	4.2	5.2	5.2	5.5	4.9	5	5.5	4
AED	13.3	13.5	14.8	14.2	13.3	14.3	13.6	12.1	11.9	16.2	16.4	13	12.7	13.1	11.6	12.5	12.9	12.7	13.9	13.5	12.2	13.7	14	14.7	13.8	14.2	12.8	13.4	12.1	13.6	12.5	11.6	11.6	13.8	11.9	14.2	14.6	11.5	13.8	13.1	14.2	14.7	13	12.9	11.5
PED	22.6	21	23.1	21.7	19.8	22.7	20	19.1	19.7	26.1	26.2	23.1	20.8	22.1	19.7	20.9	21.3	19.4	20.9	22	20.8	23.1	23.9	23.8	23.6	23.4	22	22.5	19.7	23.2	19	19.5	20.5	22.8	20.2	23.9	22.6	20	21.4	21.2	23.4	24.8	22.4	21.6	19.2
TD	5.8	4.6	5.3	5.2	4.9	5.3	5.2	3.8	4.7	5.9	5.6	4.6	4.5	5.4	5.5	5.1	4.9	5.2	4.5	4.4	4.2	5.1	5.5	5.3	4.6	5.2	5.2	4.9	4.8	4.3	4.4	5.1	5	5.2	4.2	4.5	5.1	4.4	6	4.6	5.1	5.8	5.4	5.5	4.1
TED	3.7	3.7	5.2	4.8	4.5	4.5	4.7	3.6	4.5	5	4.7	4.3	3.7	3.8	4	4	3.6	3.9	4.3	3.8	4	4.8	4.5	4.5	4.3	4.3	4.6	4.5	3.5	4	3.8	4.1	4.2	4.9	3.3	4.4	4.1	3.5	4.4	4.1	5	4.6	5	4.9	3
LAHL	45.4	44.7	47.1	43.9	40.7	41.9	40.6	38.1	41.3	46.2	49.2	44.6	42.5	45.8	40.9	39.2	42.4	41.5	44.1	44.3	41.4	49	47.9	43.6	45.1	44	49.2	48.4	42.4	45.1	41.4	43.3	40.6	47.6	36.5	49.5	50.3	39.5	43	41.8	54.3	49.8	49.7	45	38.4
HaL	27.3	23.8	26.3	24.9	23.1	23	22.9	22.3	23.9	26.7	27.7	24.6	24.7	26.4	22.5	22	24.6	23.2	25.1	24.2	24.5	27.8	26.4	24.9	25.5	24.9	27.4	27.5	24.6	25.5	23.7	24.7	22.5	26.9	21.4	28.1	27.3	23.7	25.6	23.9	30.2	26.9	26.5	26.1	22.9
IPTL	7.4	6.8	5.6	5	4.5	5.7	4.8	7	4.9	8.3	5.9	8.3	7.1	7	6	4.4	4.9	7.2	8.5	7.6	7.8	8.8	8.2	5.3	8.3	5.2	8	7.2	6.4	4.7	4	4.2	4.4	8	4	8.7	8.7	5.9	5.9	5.1	9.8	7.8	8.2	5.1	4.8
IPTW	4.8	5.1	3.3	3.5	2.6	3.6	2.8	4	2.6	5.8	3.9	5	4.7	4.9	4.3	3.1	3.4	4.8	5.6	5.2	5.2	5.2	5.6	3.3	5.3	3.6	4.8	4.6	3.9	3.1	2.8	3.3	2.8	5.5	2.2	5.7	5.2	3.3	3	2.9	6	5.6	5.4	3.2	3.1
OPTL	4.6	4.2	4.4	4.4	3.7	5.1	3.9	4.8	3.5	4	5.1	4	4.6	4.9	4.1	3.6	3.9	4.2	4.4	4.2	4.4	4.3	4.7	3.6	4.8	4.1	3.9	4.7	3.9	3.8	4.2	4.3	3.4	5.1	2.9	4.5	3.8	3.7	3.7	3.1	6	5.4	2.5	4.3	2.8
OPTW	2.3	2	1.9	2.1	1.5	2.1	1.8	1.8	1.5	1.5	1.7	2	1.6	1.3	1.9	1.2	1.9	2.4	2.1	1.7	1.8	1.4	1.6	1.4	1.8	1.8	1.5	1.7	1.5	1.7	1.6	1.4	1.3	1.8	1.5	1.8	1.6	1.4	2	1.4	2.7	2.3	1.6	1.9	1.5
TiL	47.6	43	54	47.2	42	46.8	45.3	40.8	39	51.4	55.7	45.5	43.2	44.9	39.2	41.3	44.2	43.1	46.5	44.9	42.4	49	46.9	46.9	45.6	45.1	50.1	45.8	41.3	47.6	42.7	45	40.2	45.7	38.3	51	49.5	40.5	45.9	41.8	54.3	52.3	48.5	46.9	41.1
TL	48	43.1	51.6	46.3	43	44.8	45	40.2	40.2	49.1	54.3	44.4	42.7	45.5	39.8	42.2	44.2	41.8	43	43.8	41.1	44.8	43.2	43.2	42	42.1	46.4	44.6	40.6	44.7	40.9	42	39	44.6	37.8	47.9	47.8	38.9	44.9	41.6	52.3	48.7	46.6	44.6	40.3
TW	18.1	18	20	18	16.7	16.5	15.3	17	19	15.3	17	16.3	15.5	15.4	14.3	14.6	17.6	15.1	15.6	16.4	15	17.8	17.7	15.4	17.6	16.2	16.7	16	16.7	18.1	15.5	15.9	15.7	18.5	16.5	18.2	18.7	17.3	18.3	18	19.3	21.6	19	17.4	17.6
TFL	69.5	63.8	74.3	63	65.1	61.7	64.4	58	64.1	72.6	74.8	66.1	64.6	68	61.7	64.9	65.5	62.5	62	65.6	60	66.8	65.9	64.9	63.5	63.2	68.9	67.2	62.5	67.7	61.8	63.8	60.8	67.5	58	69.4	71.1	61.6	67.9	63.5	73.9	70.7	67.6	68	62.5
FL	50.5	45.7	52.8	47	47.1	43.3	44.9	42.2	45.1	47.7	49.5	44.1	43.8	46.5	42.2	45	44.7	41.5	40.2	43.2	39	44.7	45.5	43.5	43.4	44.8	46.8	46.2	42.9	47.3	43.2	43.7	42.7	45.8	39.6	48.3	49.1	42.9	47.6	43.7	49.5	47.9	45.7	46.9	42.2
IML	6.1	6.4	6.9	6.8	6.2	6	5.8	5.7	5.1	5.8	6.7	6.2	5.6	5.6	5.6	5.5	5.3	5.7	5.4	6.1	5.5	7.4	6.2	6	5.7	6.2	6.2	6.5	5.7	5.6	5	5.3	5.3	6.7	5.7	6.9	6.8	4.7	7.1	6.6	7.4	6.1	5.7	6.6	5.4
IMW	1.9	2	1.7	1.8	1.8	1.5	1.6	1.6	2	2.5	2.4	2.2	2	2.1	2.2	1.6	2	1.7	2.1	2	1.8	2.1	1.8	1.7	1.6	1.7	1.6	1.6	1.5	1.6	1.4	1.5	1.4	2.1	1.4	1.9	1.8	1.6	2.2	1.5	1.8	1.9	2.1	1.7	1.5

## Sheet: Clade B
	KIZ 035320	KIZ 035317	KIZ 035316	KIZ 035315	KIZ 035318	KIZ 035319	KIZ 74II0157	KIZ 74II0156	KIZ 74II0144	KIZ 74II0155	KIZ 74II0154	KIZ 74II0159	KIZ 74II0158	KIZ 74II0146	KIZ 74II0145	KIZ 025203	KIZ 025199	KIZ 025201	KIZ 025198	KIZ 820697	KIZ 820731	KIZ 820730	KIZ 040200	KIZ 035172	KIZ 035690	KIZ 035691	KIZ 035696	KIZ 035695	KIZ 035697	KIZ 035679	KIZ 035680	KIZ 035693	KIZ 035174	KIZ 035175	KIZ 75II0473	KIZ 75II0475	KIZ 75II1095	KIZ 75II0213	KIZ 75II0125	KIZ 75II0116	KIZ 75II0229	KIZ 75II0120	KIZ 75II0231	KIZ 75II0285	KIZ 75II0232	KIZ 75II0283	KIZ 75II0282	KIZ 75II0281	KIZ 75II0230
	Male	Female	Female	Female	Female	Female	Male	Male	Male	Male	Male	Female	Female	Female	Male	Female	Female	Female	Male	Male	Female	Female	Male	Female	Male	Female	Male	Male	Female	Female	Female	Female	Male	Female	Male	Male	Male	Male	Male	Female	Female	Female	Male	Male	Male	Male	Male	Female	Female
SVL	86.5	103.6	97.2	95.8	93.1	95.2	105.6	105.5	91.5	92.9	79.9	93.8	90.7	88.1	75.9	100.2	90.3	93.2	84.8	88.3	95.6	94.5	92.1	98.8	96.5	84.5	90	83.8	84.6	101.4	82.2	87.8	97.3	86.1	87.4	99.4	98.2	89.1	94.8	96.6	94.3	89.8	113.2	114.2	106.6	108	102.3	101.7	100.8
HL	31.4	37.9	34.9	36	34.3	34.7	38.4	37.7	33.4	36.2	30.3	35	34.7	31.8	27.6	34.7	32.8	33.4	31.5	33.8	35	33.6	35.5	36.1	35.9	31.4	33.6	31.6	31.9	37.7	31	31	36.6	31.7	32.1	38.2	36.9	33.2	33.9	35.8	32.3	32.6	39.3	40.7	37.7	38.6	39	37.6	36.5
HW	35.6	41.7	39.5	40	38.6	40.5	45.2	43.4	39.3	40.2	33.4	39.7	39.2	35.1	32.3	37.5	35.7	37.8	35.7	38.1	40.3	38.7	38.1	39.9	38.6	34	37.1	36.4	34.6	41.1	35	34	40.9	34.9	35.8	42.4	41.2	36.2	38.5	38	36.4	35.9	46.3	44.4	43.5	44	42.6	41.3	39.3
SL	13	14.4	13.4	14	14.2	14.7	16.1	15.5	14	13.5	11.9	14	14.2	12.6	11.7	12.8	12.6	13.5	12.4	14.2	15.3	14	14.4	14.4	13.3	13.1	13	11.8	13.9	14.6	11.6	12.9	14.4	12.8	12.6	15	14.6	12.3	12.6	13.3	13.4	13.7	16.4	15.5	15.6	15.9	14.5	15.3	13.6
ED	9.1	10.4	10.7	10.1	10.1	9.7	9.9	9.6	8.4	9.4	8.2	9.3	8.9	9	8.8	8.8	9	9.3	8.1	8.1	9.7	8.3	9.5	9.3	9.3	9.2	9.4	8.4	9.2	9.3	8.5	7.3	9.6	9.1	8.1	9.1	9.1	8.5	8.6	8.7	8.7	8.8	10.6	10.1	10.9	9.2	10.2	10.7	8.7
UEW	7.4	8.9	7.7	8.5	7.6	8.2	8.6	7.7	7.4	7.3	6.3	6.9	8	7.3	5.9	6.8	7.2	7	6.3	6.6	7.8	6.9	8	7.8	7.2	7.2	7.3	6.7	7	7.9	7.1	5.9	7.6	7.1	7.3	8.5	7.6	6.8	7.9	7.5	7	7.7	8.8	7.2	8.8	8.9	8.4	9.3	8.3
IOS	5.1	7	6	5.4	5.7	5.5	6.6	6.9	5.6	5.3	4.6	5.9	5.3	5.3	5	5.7	5.5	5.7	5.7	6.2	6.1	5.7	6.3	6.3	5.4	4.7	5.5	6.6	4.9	5	5.6	4.9	6.4	5.9	5.1	5.7	6.1	5.4	5.9	5.9	5.4	5.1	7	6.9	5.7	6.6	7.5	6.2	6.4
INS	7.3	9.3	8.4	9.1	8.9	8.4	8.8	9.5	8.8	7.6	7.2	8	8.8	7.7	7.3	8.3	7.5	8	7.2	8.4	8.6	8.2	7.3	9	8.2	8.3	7.7	7.4	8.1	8.6	7.7	7.5	8.5	7.7	8.2	8.7	8.3	7.5	7.5	8.4	8.8	7.9	9.1	9.9	9.3	10.1	9.3	10.2	9.6
NSD	7.4	8.6	8.5	8.5	8.8	8.2	9.7	9.2	8.1	7.7	6.8	7.8	8.6	7.8	7	7.8	7.3	7.8	7	8.5	8.8	8.1	7.7	8.9	8	7	7.5	7.4	7.9	8.3	7	7.3	8.4	7.2	7.8	8.9	8.1	7.4	7.4	7.9	7.7	7.5	9.2	10	9.3	9.8	9	9.2	9.3
NED	5.3	5.5	4.4	5.4	6.4	5.3	6.4	6.3	5.8	5.1	5	5.7	5.4	5	4.7	5.6	5.6	5.4	5.6	5	6	5.4	5.6	5.6	5.6	5.3	5	4.6	5.4	5.6	5.2	5.4	5.7	5.3	4.8	5.7	5.7	5.4	5.5	5.7	4.9	5.3	7.3	5.7	5.8	6.4	5.9	5.3	5.4
AED	12.5	16.5	14.3	14.3	14.1	13.3	16.9	16.2	13.5	13.9	11.4	13.6	14.2	13.7	11.2	14.5	12.8	12.6	12.2	13.1	14.5	15.1	14	14.7	13.3	12.4	12.4	11.3	12.4	15	12.1	10.9	14.6	12.9	12	14.8	15.1	13	13.9	13.8	14.3	13.3	17	16.1	15.5	15.7	14.8	17	15
PED	22.7	27.2	24.6	25.4	24.4	25.4	28.3	26.7	22.9	24.9	20.4	23.4	23.7	23.2	19.3	23.5	23.1	24	21.7	22.1	25	23.2	22.9	25.4	24.3	20.8	22.8	19.8	20.8	24.9	21.4	20.9	24.3	21.7	22	24.7	24.4	22.2	23.5	23.9	23	22.7	27.7	27.3	28.1	25.6	26.2	28.4	24.8
TD	5.2	5.6	4.9	4.4	4.7	4.4	4.6	5.3	4.5	5	4.8	4.5	4.6	4.6	4.3	4.6	4.4	4.7	4.4	4.1	5.2	4.2	4.5	4.4	4.5	4.8	4.3	4.8	3.9	5.6	3.7	5	5.1	4.1	4.2	4.8	4.8	4.6	4.8	4.7	3.8	4.8	6.3	5.5	5.1	5.3	5	4.5	5.2
TED	5.8	6.5	5	6.2	6.1	6.9	7.8	6	6.1	6	5.1	5.5	5.5	5.6	5.6	6.2	6.5	7	4.8	6.3	6	6.3	5.6	7	7	5.5	5.7	5.8	4.8	6.6	5.5	5.5	6	5.5	5.3	6.7	6.3	5.2	5.4	5.3	4.9	5.7	6.4	5.9	6.5	5.9	5.9	6.3	5.2
LAHL	40.7	44.8	40.1	41.2	41.8	39.5	49	49.3	41	44.1	36.2	41	41.4	40.4	34.3	42.1	41.1	39.4	38.3	43.7	43.4	41.4	39.9	42.3	45.7	35.9	46.8	41.6	37.7	43.8	36	40.4	48.5	38.4	43.1	49.8	50.6	41.1	46	42.4	42.6	41.7	53.3	53.9	49.5	52.8	53.5	46.7	45.3
HaL	23.5	24.4	22.4	24	24.5	23.3	26.6	25.9	22.1	24	21	22.1	23.4	22.3	19.7	23	23.9	21.9	19.8	23.3	22.4	23.7	21.9	23.5	25.9	20.9	26.6	24.1	21	24.1	19.5	23.2	27.4	22.6	24.9	26.7	27.3	23.9	25.9	23	23.8	24.2	30.7	30.2	26.5	27.9	29.6	26.3	26.2
IPTL	6.1	6.5	5.5	5.3	5.4	4.7	8.7	8.1	6.8	7.6	6.2	4.8	5.4	4.9	5.2	5.7	5.1	5.6	5.6	7.6	6.3	5.7	7.6	6.5	8.3	4.5	8.5	7	4.9	5.4	4.8	5.4	8.4	5.6	7.4	8.9	9.2	6.9	9	5	5.3	5.2	12	10.1	9.5	10	9.8	6.3	5.3
IPTW	4.9	4.4	4.2	3.5	3.8	3.7	5.7	5.7	4.7	4.7	4.1	3.9	3.7	3	3.3	3.6	3.5	2.6	2.8	5.6	4.3	3.8	5.1	3.7	5	2.8	5.3	4.9	3	3.9	3.2	3.5	5.5	3.6	5	6.5	6.4	5.4	5.3	4.1	4	3.3	7.6	7	6.8	6.9	7	4.8	3.8
OPTL	4.6	5.3	4.4	4.6	4.6	4.7	5.8	5.9	4.5	5	4	4.8	5.4	4.1	3.5	4.8	4.2	4	3.5	4.6	4.3	4.4	4	6.1	5	3.7	5	4.4	4.1	4.9	3.9	5.1	5.3	4.3	5.5	6	6	5.1	5.3	4	4.8	4.4	8.8	7.7	6.1	5.4	6.2	5.6	4.9
OPTW	1.5	2.4	2.4	1.7	1.6	2.4	2.1	2.3	2	2	1.7	2.1	2.2	1.9	1.6	2.4	1.7	1.4	1.4	2	1.8	2.3	2.3	1.9	2.1	1.7	2	1.7	1.6	2.1	2	2.3	2.3	2.2	2.4	2.6	2.5	1.8	2.5	1.7	2.4	1.9	3.6	3	2.9	2.3	2.6	2	2.8
TiL	42.7	51	44.5	44.8	47.2	47	53.8	53.1	45	49.5	40.2	45.9	45.7	45.4	38.2	46	44.5	46.2	43.8	46.2	47.9	45.1	41.8	49.1	46.4	41.9	46.4	44	41.1	48.2	39.7	41.2	52.1	43.5	44.8	51.5	53.2	49.1	49	45.6	48.7	45.5	56.5	59.2	52.6	53.3	52.4	50.3	50.4
TL	43.1	48.2	42.1	43.9	45.8	44.8	51.1	49.3	45.6	46	38.9	45.5	44.8	44	38.5	45.3	44.1	45.5	43.4	43.7	46.5	44.7	41.8	47.3	46.3	40.8	47.1	44.2	42.4	47.3	40	41.9	50.8	44.1	44.8	50.7	51.8	47.2	48.9	47.1	47.9	45.8	55.9	55.4	51.4	53.7	52.1	49	48.8
TW	17.7	20.8	19.5	19.4	18.2	18.6	21.4	19.9	20	17.5	15.4	19.2	20.1	17.9	15	18.3	15.8	16.8	16.8	17.9	19	7.9	17.8	19.4	17.7	15.5	20.4	17.7	16.8	19.9	16.9	16.6	19.3	17.9	17.4	20.4	21.4	17.7	18.3	16.9	18.9	17.7	21.6	21.3	21.2	19.3	19.9	19.1	20.6
TFL	63	68.6	64.9	67.1	71	64.5	74.3	71.9	65.8	68.2	57.8	64.4	62	62.9	55.6	67.7	67.8	65.3	65	65.9	68.4	65.6	60.7	69.7	71.3	61.4	71.2	66.6	62.6	68.8	57.5	65	74.6	65	66.5	73	78.4	70.1	72.4	69.6	69.9	68.3	83.4	80	75.4	80.8	82.4	72.6	74.3
FL	43.1	47	43.9	45.9	48.8	43.4	49.8	46.2	44.8	46	40	42.7	44.8	43.4	37.1	46.6	45.8	43	44.5	45.6	44.3	45.9	42.2	47	51.5	42	47.7	43.9	42	46.6	40.3	43.9	52.8	46.9	45.2	48.7	54.1	46.8	48.4	47	48.7	47.3	54.7	54.4	50.4	54.6	58.5	49	50.5
IML	4.8	7.2	6.6	6.8	6.5	6.4	7.4	7.5	6.5	6.2	5.5	6.3	6.4	6.9	5.4	6.4	6.8	5.8	6.1	7.4	6.2	6.2	7	6.8	6.4	5.3	6.8	5.6	5.4	6	6	6	6.5	5.4	6.2	7.7	7.7	6.8	7.8	6	6.7	7.3	9	8.7	8	6.7	8.7	7	7.3
IMW	1.6	1.8	2	2.3	2.4	2.1	3.1	2.5	2	1.8	2	2.1	2.1	2.2	1.7	1.6	2.6	1.5	1.5	2	2.3	2.1	1.9	2.1	2.2	1.7	2.4	2	1.8	2	1.8	2.1	2.3	2	1.8	2.5	2.7	2.2	2	1.9	2.1	2.1	3.3	3	3.1	2.4	3	2.9	2.5
[truncated: 12 more columns]

## Sheet: Clade C
	KIZ 019631	KIZ 019458	KIZ 020999	KIZ 019792	KIZ 019799	KIZ 019805	KIZ 019785	KIZ 019796	KIZ 019811	KIZ 019807	KIZ 019794	KIZ 019800	KIZ 019806	KIZ 019793	KIZ 019795	KIZ 019789	KIZ 019791	KIZ 019802	KIZ 019810	KIZ 019798	KIZ 019808	KIZ 019787	KIZ 019786	KIZ 019797	KIZ 019803	KIZ 019801	KIZ 019804	KIZ 019788	KIZ 021710
	Male	Female	Female	Male	Male	Male	Male	Male	Male	Male	Female	Female	Female	Female	Male	Male	Male	Male	Male	Male	Male	Male	Male	Male	Female	Female	Female	Female	Female
SVL	74.9	88.9	95.4	84.4	80.9	70.9	69.8	69.1	71.7	67.9	79.9	65.2	68.6	71.9	68.3	74.9	81.2	72.4	76.4	82.4	79.8	78.9	73	78.6	73.2	78.5	71.4	75	66.6
HL	27.6	31	34.5	27.9	26.8	24.8	23.5	22.8	24.4	23	26.7	22.7	24.6	24.8	22.9	27	29.2	27	28.4	29.6	29.4	27.9	26.6	27.6	27.2	29	25.8	26.3	25.3
HW	30	35.3	38.1	31.8	29.6	27.2	27.1	26.3	28.1	25.7	30.8	24.9	26.9	27.6	26.3	29	31.7	29.1	30.6	31.8	30.8	30	27.7	29	28.7	31.9	28.9	27	27.5
SL	12.1	13.8	15	13.1	11.8	10.2	9.1	10.2	11.3	10.2	11	9.7	9.9	10.7	10.2	11.5	12.6	10.9	11.5	12.4	12.4	12.7	11.7	12	11	12.2	11.5	11.5	10.3
ED	7.8	8.8	9.7	8.3	8.1	7.2	7.7	6.2	6.3	6	6.9	6	5.8	6.1	6	7.3	7.5	6.8	7.1	7.9	7.4	7.8	7.6	6.9	6.7	7.3	6.8	6.8	6.7
UEW	6	6.9	7	5.6	5.8	5	5.2	5	5.1	4.7	5.5	4.8	4.3	5.4	4.4	5.5	6.2	5.2	5.5	6.2	6.2	4.9	5.1	5.3	5.2	5.3	5.5	4.9	5
IOS	4.5	5.1	5	4.8	4.6	4.2	4.4	4.3	4.2	4.1	4.3	3.6	4.6	4.9	4	5	5	5.4	4	5	4.5	4.9	4.5	4.9	5	4.6	4.4	4.4	4.2
INS	7.6	7.5	8.4	7.6	7.2	6.7	6.6	6.5	6.1	6.2	6.5	5.9	6.6	7	6.5	6.5	7.5	6.4	6.9	7	6.9	7	6.6	6.5	6.6	7.1	6.6	6.8	6.3
NSD	7.2	8.5	9.3	7.3	7.5	6.1	6	6.1	6	5.7	6.6	5.8	5.9	6.7	5.8	5.9	7.6	6.8	6.8	7.7	7.6	7.6	6.4	6.8	6.3	6.6	6.5	6.5	5.7
NED	4.3	5	5.6	5.1	3.9	4.2	3.8	4.2	4.2	4.3	4.4	3.8	3.9	4	4	4.8	5	4.5	4.1	4.4	4.6	5	5	4.5	4.5	5.4	4.8	4.8	4.2
AED	11.7	13.3	15.3	11.9	11	9.8	10.1	10	10.6	10.3	11.8	9.5	9.9	11.3	10	10.5	12.5	11.8	11.1	12.2	11.8	12.1	11.1	11.1	10.8	11.8	11.4	10.7	10
PED	20	22.1	23.1	19.5	18.1	16.2	16.3	16.4	16.5	15.9	18.1	14.2	15.2	17.8	15.9	17.3	18.1	19	18.7	20	19	19.2	17.4	18	16.5	19.1	17.6	17.6	17.8
TD	4.4	4.9	5.3	4.8	3.9	3.9	3.7	3.8	3.9	3.5	4.2	3.6	3.7	4.2	3.7	4.5	4.7	4.5	4	4.8	4.7	4.4	4.2	3.9	4.4	4.2	4.9	4.3	3.9
TED	4.6	5.2	6.3	5	4.4	3.7	3.9	3.9	3.9	3.7	4.4	3.3	3.5	3.9	3.9	4.6	4.5	4	3.9	4.6	4.5	4.3	4	3.8	4.2	4	4.3	3.7	3.1
LAHL	36.7	42.3	43.2	40.1	34.1	31.6	32.3	30.5	30.9	30.2	36.2	28.1	28.9	30.3	31.3	35.4	39.1	35.6	36	39.7	36.8	36.9	35.2	36.2	33.6	36.7	31.8	33.2	28.8
HaL	20.1	23.2	24.5	21.6	19.9	18.5	17.7	17.9	17.5	17.3	20	15.2	16.6	18	17.6	21.1	22.8	20	20.9	23.9	21	22.2	19.7	21.9	19.8	19.6	18.9	19.8	16.3
IPTL	6.4	4.6	4.8	7	6.3	4.6	4.7	5.2	5	4.8	4	3.6	4.4	3.6	4.6	5	6.1	5.8	5.2	6.3	5.8	5.7	5.6	5.2	4.1	4.8	3.5	4.4	3.5
IPTW	3.4	3.1	2.7	3.9	3.6	2.5	2.8	2.8	2.5	3	2.3	2.1	2.1	2.3	2.9	3	3.7	2.7	2.7	2.9	3.2	4	3	3	2	2.2	1.7	2.1	2.1
OPTL	3.5	3.8	4.1	3.8	3.1	2.6	2.2	2.2	1.7	2.4	3	1.9	1.3	3.4	2.2	3	3.1	2.4	2.8	3.7	4	3.6	1.7	2.6	2.2	2.8	2	2.9	1.7
OPTW	1.8	1.7	1.5	1.5	1.1	0.9	0.9	0.8	0.7	1	1.1	1.1	0.8	1.1	0.7	1.4	1.8	0.7	1.6	1.3	0.9	0.8	0.6	0.8	0.9	1.2	0.8	0.9	0.9
TiL	38	42.6	44.7	41.4	38.1	32.8	32.7	31.9	33.6	31.3	38	31.5	34.8	34	32.4	37.3	39.4	35.5	37	40.8	39.3	36.5	35	38.7	35	38.7	33.9	33.8	31.7
TL	39.3	42.9	45.1	39.6	36.8	33.2	33.2	31.9	34.2	31.9	37.4	30.4	34.4	34.5	32.5	36.9	38.7	35	36.9	40.2	38.3	37.9	36.1	37.9	35.2	39	32.9	33.1	32.3
TW	15	17.9	17.3	13.9	12.7	11.7	14.2	11.7	12	12.5	13.3	11.5	11.3	11.8	10.9	12.2	12	13.6	12.6	12.5	12.8	12.5	12	13	11.1	13.2	12.1	13.4	11
TFL	60.5	63.4	67	59.3	55.5	50.2	52.7	50.2	51.8	47.8	56.7	47.4	49.2	53.9	48.6	55.1	60.9	55.1	55.9	60.1	58.2	56.4	54.4	58	54	58.6	52.4	53.4	51.5
FL	42.2	44	46.4	41.9	38.8	35.5	35.7	33.7	34.6	32.4	39.3	32.8	32.8	38.1	33.3	37.9	42	37.7	37.6	41.9	40.3	41.4	37.2	38.5	38.3	39.2	36.7	37.4	35.3
IML	5.5	5.9	5.6	4.8	4.6	4.2	4	4.6	3.7	4	4.5	4.2	4.3	5.3	4.8	4.5	4.9	4.5	4.3	5.2	4.7	5.3	5.2	4.3	4.3	5.5	4.3	4.7	4.3
IMW	1.3	1.6	1.5	1.6	1.5	1.1	1.3	1.2	1.2	1.2	1.6	1.5	1.8	1.5	1.5	1.9	1.5	1.8	1.8	2	1.4	1.5	1.6	1.2	1.6	1.5	1.8	1.6	1.1
